# Supplementary material for: Identification of inhibitors that dually target the new permeability pathway and dihydroorotate dehydrogenase in the blood stage of Plasmodium falciparum
Source: Sci Rep. 2016 Nov 22;6:37502. doi: 10.1038/srep37502 (PMC5118696; doi:10.1038/srep37502)
Supplement: Supplementary Table S1 [file srep37502-s2.xls]

## Sheet: Sheet1
	Blue = 2 best NPP inhibitors			Red = Next best 8 NPP inhibitors
order	Plate	Well		Mean RLU at 15 min (As % of DMSO control)	SD	SEM	Mean RLU at 28 min (As % of DMSO control)	SD	SEM	Average Nluc Inhibition	SD	Set	Smiles	percent_inh @ 2 uM	percent_inh @ 5 uM	EC50_nM	ChEMBL_NTD_ID	source	CHEMBL EC50 in uM
2	A	A2	MMV019066	96.898	6.96783	4.927	98.7765	5.90081	4.1725			Drug-like	COc1ccccc1CNC(=O)CCN2C(=O)Nc3ccsc3C2=O		67	140	TCMDC-123587	GSK	1.038295576
3	A	A3	MMV665941	96.46	7.17431	5.073	98.295	7.03571	4.975	88.6425	5.78569	Probe-like	CN(C)c1ccc(cc1)C(O)(c2ccc(cc2)N(C)C)c3ccc(cc3)N(C)C		96	255	SJ000140980	StJude	0.6195
4	A	A4	MMV396680	100.986	9.54806	6.7515	105.717	4.59619	3.25			Probe-like	c1(cc(c2ccc(C)cc2)n3)n3ccnc1SCC(=O)Nc(c(Cl)ccc4C(F)(F)F)c4			92.8	NA	Commercial libraries	NA
5	A	A5	MMV666601	102.554	7.01945	4.9635	104.755	8.22719	5.8175			Probe-like	CCOC(=O)C1=C(N=C2SC(=Cc3cc(C)n(c3C)c4ccc(F)cc4)C(=O)N2C1c5cccc(OC)c5OC)c6ccccc6		94	154	GNF-Pf-2899	GNF	2.325
6	A	A6	MMV008294	97.1165	2.32285	1.6425	104.312	0.226981	0.1605			Probe-like	CCOC(=O)c1cnc2c(C)cc(C)cc2c1Nc3ccc(OC)c(OC)c3		96	232	GNF-Pf-4341	GNF	1.779
7	A	A7	MMV011259	98.6495	3.66493	2.5915	101.064	3.57442	2.5275			Drug-like	n1(n2)c(nc(C)cc1Nc(cc(C)cc3C)c3)nc2C(F)(F)F			85.7	NA	Commercial libraries	NA
8	A	A8	MMV019406	105.219	0.154856	0.1095	106.84	0.737512	0.5215			Probe-like	CCC1(C)CC(CCNCc2ccccc2O)(CCO1)c3ccc(C)cc3		97	142	TCMDC-124003	GSK	0.038750999
9	A	A9	MMV006278	99.6355	6.6065	4.6715	98.7765	5.33371	3.7715			Drug-like	CCC1=C(C)C(=N)c2ccccc2N1C		76	378	GNF-Pf-4408	GNF	0.701
10	A	A10	MMV666688	98.7225	3.04551	2.1535	99.8595	3.68756	2.6075			Probe-like	Cc1cc(C=C2SC(=Nc3ccccc3)N(C4CCCC4)C2=O)c(C)n1c5ccc(Cl)cc5		97	263	TCMDC-125698	GSK	0.876429412
11	A	A11	MMV019110	105.584	2.94156	2.08	105.356	2.83691	2.006			Drug-like	Cc1cccc(Nc2nc(N)c3ccccc3n2)c1	97		400	TCMDC-123639	GSK	0.573777396
14	A	B2	MMV006427	103.796	9.80686	6.9345	104.834	9.13511	6.4595			Drug-like	COc1cc(OC)c(cc1Cl)N(C)C(=O)c2cc3CS(=O)(=O)c4ccccc4c3s2		100	78.2	GNF-Pf-4758	GNF	0.113
15	A	B3	MMV666062	97.6275	1.39371	0.9855	106.319	12.0286	8.5055			Probe-like	Cc1ccc(cc1)N2C(=O)C3C(C2=O)C4(C(=O)C3(C(=C4c5ccccc5)c6ccccc6)c7ccccc7)c8ccccc8		98	282	TCMDC-124241	GSK	0.868968102
16	A	B4	MMV020885	97.226	2.4777	1.752	100.462	4.31264	3.0495			Probe-like	COc1ccc(Br)cc1C2Nc3ccc4ccccc4c3C5=C2C(=O)CC(C5)c6ccccc6		95	180	TCMDC-125675	GSK	0.589584755
17	A	B5	MMV000570	106.752	5.41927	3.832	106.44	2.55336	1.8055			Probe-like	CCc1ccc(Nc2cc(C)c3ccc(O)cc3n2)cc1		98	194	SJ000077572	StJude	0.7325
18	A	B6	MMV020439	18.4045	0.053033	0.0375	20.1265	0.6965	0.4925	91.654	4.86415	Drug-like	CCn1c(CN2CCN(Cc3ccccc3)CC2)nc4cc(NC(=O)c5cccs5)ccc14		97	512	TCMDC-125164	GSK	0.402346852
19	A	B7	MMV396672	98.139	7.58726	5.365	101.304	5.84353	4.132			Drug-like	C(F)(F)(F)c(cc1)ccc1C(=O)NCC(N2CCCCCC2)c(ccs3)c3			433	NA	Commercial libraries	NA
20	A	B8	MMV019871	101.643	2.83903	2.0075	105.917	2.04283	1.4445			Drug-like	Fc1ccc2[nH]c3c(NCCCN4CCOCC4)ncnc3c2c1		98	345	TCMDC-124555	GSK	0.714059916
21	A	B9	MMV085583	101.898	3.09713	2.19	102.507	3.00733	2.1265			Probe-like	CCCCCC(=O)N1C(C2=C(O)CC(CC2=Nc3ccccc13)c4ccc(OC)c(OC)c4)c5ccc(cc5)C(F)(F)F		100	237	GNF-Pf-5533	GNF	0.1072
22	A	B10	MMV008416	100.401	0.980757	0.6935	98.8965	1.19147	0.8425			Probe-like	CCCC1=C(CC)C(=N)c2ccccc2N1C		69	242.5	GNF-Pf-3651	GNF	0.762
23	A	B11	MMV665874	106.278	1.96081	1.3865	106.961	3.40401	2.407			Drug-like	Cc1cc(Nc2ccc(C)c(Cl)c2)n3nc(nc3n1)C(F)(F)F		98	6.71	TCMDC-124919	GSK	0.015802193
26	A	C2	MMV006203	99.854	3.40684	2.409	102.507	1.07834	0.7625			Probe-like	Cc1cc(NCCN2CCCCC2)c3ccc4ccccc4c3n1		99	300	GNF-Pf-4431	GNF	0.0441
27	A	C3	MMV665977	87.774	9.03258	6.387	105.556	0.850649	0.6015	92.9726	2.83558	Probe-like	CCOC(=O)C1=CN(CC)c2cc(N(C)CCc3ccc(OC)c(OC)c3)c(F)cc2C1=O		99	205	GNF-Pf-5607;TCMDC-124159	GNF;GSK	0.1031;0.425090935
28	A	C4	MMV020549	90.4745	2.21961	1.5695	101.625	1.75928	1.244	92.3823	1.79773	Drug-like	CC1CCN(Cc2ccc(NC(=O)c3cc4ccc5cccnc5c4[nH]3)cc2)CC1		97	274	TCMDC-125282	GSK	0.778651716
29	A	C5	MMV001246	106.241	11.7168	8.285	112.417	11.3476	8.024			Drug-like	CSc1ccccc1C(=O)Nc2nc(cs2)c3ccccn3		98	206	SJ000262313	StJude	6.8236
30	A	C6	MMV666607	102.482	0	0	103.029	1.1342	0.802			Probe-like	[O-][N+](=O)c1ccc(C=NNc2nc3ccccc3[nH]2)cc1		99	142	GNF-Pf-4119;TCMDC-124105	GNF;GSK	0.818;0.282748306
31	A	C7	MMV665915	98.3215	9.0842	6.4235	100.703	6.35477	4.4935			Drug-like	COc1ccc(cc1)c2nc(NC(=O)CS(=O)(=O)c3ccc(F)cc3)sc2C		97	448	GNF-Pf-3531;TCMDC-123523	GNF;GSK	0.212;0.242920486
32	A	C8	MMV007695	98.3945	9.18744	6.4965	98.9365	7.82979	5.5365			Probe-like	COc1ccc(cc1N2C(=O)C3C(C2=O)C4(C(=O)C3(C(=C4c5ccc(C)cc5)c6ccc(C)cc6)c7ccccc7)c8ccccc8)C(=O)C		96	179	GNF-Pf-3159	GNF	2.464
33	A	C9	MMV000448	102.263	1.75504	1.241	101.986	0.340825	0.241			Probe-like	CN(C)CCCNc1c2ccccc2nc3ccccc13		95	235	GNF-Pf-2110;TCMDC-124266;SJ000044378	GNF;GSK;StJude	0.0327;1.044834235;0.5312
34	A	C10	MMV020500	97.664	0.722663	0.511	98.7365	1.64544	1.1635			Drug-like	CNCCCNc1ccnc2cc(Cl)ccc12		98	82.2	TCMDC-125233	GSK	0.062400925
35	A	C11	MMV665878	101.314	1.13561	0.803	102.347	1.53159	1.083			Drug-like	COc1cccc(NC(=O)[C@H](C(C)C)N2C(=O)Nc3ccccc3C2=O)c1		99	139	TCMDC-125133	GSK	0.266334226
38	A	D2	MMV666101	106.569	2.06475	1.46	107.563	1.41846	1.003			Probe-like	COc1ccc(cc1)C2=C(c3ccc(OC)cc3)C4(C5C(C(=O)N(C5=O)c6ccc(C)cc6)C2(C4=O)c7ccccc7)c8ccccc8		98	148	GNF-Pf-3375	GNF	12.5
39	A	D3	MMV666596	107.043	1.08399	0.7665	106.399	3.29087	2.327			Probe-like	CSC1=NC(=Nc2c(C)cccc2C)C3(CCC(CC3)C(C)(C)C)N1c4ccc(Cl)cc4		96	135	GNF-Pf-366	GNF	1.477
40	A	D4	MMV396679	105.292	1.393	0.985	105.517	2.95076	2.0865			Probe-like	c1(cc(c2ccc(OC)cc2)n3)n3ccnc1SCC(=O)Nc(c(Cl)ccc4C(F)(F)F)c4			89.9	NA	Commercial libraries	NA
41	A	D5	MMV396797	89.5985	19.2524	13.6135	104.313	0.907925	0.642	97.5723	1.49895	Drug-like	n1(nc(C)c2c3ccc(OC)c(OC)c3)c2ncc(C#N)c1N			477	NA	Commercial libraries	NA
42	A	D6	MMV008138	101.934	5.93545	4.197	101.826	3.97182	2.8085			Drug-like	c12c(CC(C(O)=O)NC1c3ccc(Cl)cc3Cl)c4c(cccc4)[nH]2			350	GNF-Pf-4188;TCMDC-125815	GNF;GSK	1.023;0.953694865
43	A	D7	MMV665916	98.394	0.929138	0.657	98.7765	0.680944	0.4815			Drug-like	COc1ccccc1CNC(=O)CCN2C(=O)Nc3ccccc3C2=O		64	72.6	GNF-Pf-3483	GNF	0.537
44	A	D8	MMV020788	109.124	1.6518	1.168	107.924	2.38295	1.685			Probe-like	Oc1ccccc1CNCC23CC4CC(CC(C4)C2)C3		96	22.6	TCMDC-125554	GSK	0.278742569
45	A	D9	MMV666691	26.392	3.88909	2.75	61.86	9.273	6.557	97.161	7.25541	Probe-like	COc1ccc(C=C2SC(=N)N(C2=O)c3ccccc3OC)cc1		97	168	GNF-Pf-5225;TCMDC-124486;GNF-Pf-2631	GNF;GSK;GNF	0.1632;0.299683936;0.35
46	A	D10	MMV665785	103.869	3.81908	2.7005	103.19	2.15597	1.5245			Probe-like	CC(C)(C)c1ccc(O)c(CNC2CCCCC2)c1		96	161	GNF-Pf-5310;TCMDC-125856	GNF;GSK	0.2505;0.264160315
47	A	D11	MMV665831	102.774	2.68418	1.898	103.15	1.64544	1.1635			Probe-like	CCOC(=O)c1c(NC(=O)c2ccccc2)sc3c(O)c(CN(CC)CC)ccc13		96	205	GNF-Pf-5629;TCMDC-124066	GNF;GSK	0.2674;0.969096065
50	A	E2	MMV011099	99.788	11.0648	7.824	99.915	9.7411	6.888			Drug-like	n1(ncn2)c2nc(C)cc1Nc(ccc(cccc3)c34)c4			242	TCMDC-125840	GSK	0.172667308
51	A	E3	MMV000642	94.045	10.1385	7.169	94.643	10.4624	7.398			Probe-like	COc1ccc(NC(=O)C2C(N(CC(C)C)C(=O)c3ccccc23)c4cccs4)cc1Cl		100	20.2	GNF-Pf-5511;SJ000101241	GNF;StJude	0.0914;0.1188
52	A	E4	MMV666600	100.174	5.28704	3.7385	101.02	4.20941	2.9765			Probe-like	CCOC(=O)c1c(C)n(c2ccc(Cl)cc2)c3ccc(OC(=O)C=Cc4ccccc4)cc13		97	215.5	TCMDC-125715	GSK	0.698208573
53	A	E5	MMV006172	96.4345	1.96222	1.3875	97.704	3.00662	2.126			Probe-like	CN1CCN(CC1)c2ccc(Nc3c4ccccc4nc5ccccc35)cc2		97	141.5	GNF-Pf-3427;TCMDC-123912	GNF;GSK	0.0567;0.644666095
54	A	E6	MMV006309	19.0095	0.611647	0.4325	36.3875	3.07804	2.1765	95.4054	6.11971	Probe-like	CN(C)c1ccc(C=CC2=NC(=O)c3ccccc3O2)cc1		96	51.5	GNF-Pf-5367;TCMDC-123870;GNF-Pf-3853	GNF;GSK;GNF	0.0959;0.044597958;0.1303
55	A	E7	MMV006087	105.376	2.07112	1.4645	107.058	1.56341	1.1055			Drug-like	c(c(ccn1)NCCN(CC)CC)(ccc(Cl)c2)c12			58.1	GNF-Pf-5623	GNF	0.00716
56	A	E8	MMV020492	101.792	0.92631	0.655	103.359	1.50331	1.063			Drug-like	CC1CN(CC(C)O1)C(=O)c2sc3ccccc3c2Cl		95	25.5	TCMDC-125225	GSK	0.087881113
57	A	E9	MMV006455	103.72	1.47149	1.0405	105.273	1.4432	1.0205			Drug-like	CCCN(CCC)CC(O)COc1ccccc1C(=O)Nc2ccccc2		98	196	GNF-Pf-5523;TCMDC-125708	GNF;GSK	0.365;0.799450273
58	A	E10	MMV665782	100.212	7.6311	5.396	101.913	9.43988	6.675			Drug-like	COc1ccc2nccc(C(O)C3CC4(CCN3CC4)C=C)c2c1		96	42.3	GNF-Pf-5561;TCMDC-124047	GNF;GSK	0.00682;0.115407364
59	A	E11	MMV665876	40.669	0.753776	0.533	85.6715	0.180312	0.1275	98.6334	5.32637	Drug-like	CCC(c1ccccc1)c2nn3c(nnc3s2)c4cccs4		99	259	TCMDC-123825	GSK	0.166673378
62	A	F2	MMV666023	101.175	11.0655	7.8245	101.658	9.56008	6.76			Probe-like	C(c1ccccc1)n2c(N=Nc3c(Nc4ccccc4)ccc5ccccc35)nc6ccccc26		96	36.8	GNF-Pf-4095	GNF	2.734
63	A	F3	MMV009063	92.889	2.5074	1.773	96.9815	0.661145	0.4675			Drug-like	OC(CNC1CCCCC1)Cn2c3ccccc3c4ccccc24		93	293	GNF-Pf-3683;TCMDC-124168	GNF;GSK	0.483;0.990988709
64	A	F4	MMV006558	107.651	4.30628	3.045	108.249	2.64529	1.8705			Probe-like	Cc1cc(C)c2CN(Cc3ccccc3Cl)COc2c1		98	268	GNF-Pf-4806	GNF	0.1918
65	A	F5	MMV007160	102.679	9.92071	7.015	102.763	9.32037	6.5905			Probe-like	Cc1ccc(cc1)N2C3N(c4ccccc4C2N(c5ccccc35)S(=O)(=O)c6ccc(C)cc6)S(=O)(=O)c7ccc(C)cc7		97	24.8	GNF-Pf-363	GNF	0.72
66	A	F6	MMV006429	98.0535	0.545179	0.3855	99.5745	1.4432	1.0205			Drug-like	CC(C)CN1C(C(C(=O)Nc2cc(C)on2)c3ccccc3C1=O)c4cccs4		100	32.8	GNF-Pf-5537	GNF	0.0856
67	A	F7	MMV396703	99.6725	4.03404	2.8525	109.566	1.14198	0.8075			Drug-like	c12c(ncnc1NCCN(CC)CC)c3c(ccc(Cl)c3)[nH]2			406	NA	Commercial libraries	NA
68	A	F8	MMV006937	58.444	4.40528	3.115	100	3.72787	2.636	99.9649	4.98195	Drug-like	Cc1ccc(cc1)c2cc3nc4CCCCc4c(O)n3n2		73	396	GNF-Pf-2991	GNF	1.603
69	A	F9	MMV085203	104.105	0.708521	0.501	106.675	1.98414	1.403			Probe-like	COc1ccccc1N=C2C(=O)c3ccccc3C(=C2N4CCCCC4)O		98	5.3	GNF-Pf-4450	GNF	0.02802
70	A	F10	MMV665820	102.293	4.57852	3.2375	105.23	7.03501	4.9745			Drug-like	COc1ccc2C(=O)C=C(Oc2c1)C(Cl)(Cl)Cl		94	520	SJ000290852	StJude	15
71	A	F11	MMV665841	102.794	4.19668	2.9675	106.76	4.26951	3.019			Probe-like	CCCc1cc(O)c2C3=C(CN(C)CC3)C(=O)Oc2c1		97	146	GNF-Pf-4824;TCMDC-124226	GNF;GSK	0.554;0.872768742
74	A	G2	MMV007116	85.257	4.90591	3.469	103.359	1.26289	0.893	97.6209	2.59622	Drug-like	c1(cnc(c2c1O)ccc(CC)c2)C(OCC)=O			351	GNF-Pf-4421	GNF	0.716
75	A	G3	MMV007384	45.598	0.974393	0.689	82.1165	2.81782	1.9925	98.1476	5.43565	Probe-like	COc1ccc(cc1)c2nc3cc(Cc4ccc5[nH]c(nc5c4)c6ccc(OC)cc6)ccc3[nH]2		98	176.5	GNF-Pf-812	GNF	0.2335
76	A	G4	MMV020548	55.475	9.57423	6.77	92.815	8.95904	6.335	97.4644	7.10142	Drug-like	CCN1CCN(Cc2ccc(NC(=O)c3cc4ccc5cccnc5c4[nH]3)cc2)CC1		70	361	TCMDC-125281	GSK	0.847713883
77	A	G5	MMV019258	114.974	1.2537	0.8865	116.922	5.17107	3.6565			Drug-like	COc1ccc(c(OC)c1)n2ccnc2SCC(=O)Nc3cc(C)ccc3C		95	170	TCMDC-123824	GSK	0.204821785
78	A	G6	MMV007686	104.915	5.55998	3.9315	107.015	5.95242	4.209			Probe-like	CCCCCCOC(=O)C1=C(C)NC(=O)NC1c2ccccc2F		95	106	GNF-Pf-1405	GNF	6.76
79	A	G7	MMV011256	108.846	2.39851	1.696	110.757	4.38972	3.104			Drug-like	n1(n2)c(nc(C)cc1Nc(cc3)ccc3Cl)nc2C(F)(F)F			212	TCMDC-123826	GSK	0.117179638
80	A	G8	MMV666693	29.939	1.06207	0.751	74.9625	1.50543	1.0645	99.9838	8.34096	Drug-like	COc1cccc(C=CC2=NC(=O)c3ccccc3O2)c1OC		96	23.8	TCMDC-124577	GSK	0.064397887
81	A	G9	MMV008956	100.096	4.74257	3.3535	101.871	6.25365	4.422			Drug-like	CCOc1cc2CCNC(c3cc(OC)c(O)cc3Cl)c2cc1OCC		98	370	GNF-Pf-5254;TCMDC-124488	GNF;GSK	0.362;0.748314676
82	A	G10	MMV665827	100.135	3.48886	2.467	104.465	4.50922	3.1885			Probe-like	CCOC(=O)C1=CN(CC)c2cc(N3CCCCC3)c(F)cc2C1=O		100	119	GNF-Pf-4731;TCMDC-124156	GNF;GSK	0.1657;0.125216209
83	A	G11	MMV001038	102.255	2.56185	1.8115	102.296	3.48745	2.466			Drug-like	n1c(NCCO)c2c(cccc2)nc1Nc(ccc(C)c3C)c3			428	GNF-Pf-2941;SJ000200944	GNF;StJude	0.1747;0.8432
86	A	H2	MMV007839	93.7365	0.32739	0.2315	104.039	4.1493	2.934	81.8592	5.80509	Drug-like	C1(O)(CC(=O)c(ccc(OC)c2)c2O1)C(F)(F)C(F)(F)F			283	GNF-Pf-3030	GNF	0.442
87	A	H3	MMV000662	85.7195	9.37553	6.6295	85.906	7.54483	5.335	80.2872	4.27549	Drug-like	COc1ccc(NC(=O)C2C(N(CC(C)C)C(=O)c3ccccc23)c4cccs4)cc1		100	36.7	SJ000101287	StJude	0.1021
88	A	H4	MMV396678	107.072	14.1725	10.0215	106.887	11.6651	8.2485			Probe-like	c1(cc(c2ccccc2)n3)n3ccnc1SCC(=O)Nc(c(Cl)ccc4C(F)(F)F)c4			218	NA	Commercial libraries	NA
89	A	H5	MMV006861	101.561	6.81368	4.818	108.588	4.20941	2.9765			Probe-like	C1CN(CCO1)c2ccc(Nc3ccnc4cc5ccccc5cc34)cc2		97	251	GNF-Pf-5288	GNF	0.672
90	A	H6	MMV006457	93.698	0.817415	0.578	104.294	4.2688	3.0185			Probe-like	CCOC(=O)c1ccc2nc(cc(O)c2c1)c3ccccc3		96	118	GNF-Pf-4475	GNF	0.549
91	A	H7	MMV396693	100.481	1.36259	0.9635	101.445	0.842164	0.5955			Probe-like	[n+]1(C)c2c(cccc2)nc(ccc(NCCO)c3)c13			296	NA	Commercial libraries	NA
92	A	H8	MMV011567	102.641	0.163342	0.1155	103.487	1.20279	0.8505			Drug-like	COc1ccc(cc1Cl)C(=O)Nc2nonc2c3ccc(OC)c(OC)c3		92	516	GNF-Pf-2784;TCMDC-125400	GNF;GSK	1.785;0.674511452
93	A	H9	MMV007907	102.602	0.762968	0.5395	106.377	1.80383	1.2755			Drug-like	Cc1ccc(Nc2nc(cs2)c3ccccn3)cc1		79	350	GNF-Pf-3677	GNF	0.407
94	A	H10	MMV665805	106.61	4.25113	3.006	106.037	1.56341	1.1055			Drug-like	CCOc1ccc(cc1OCC)c2nonc2NC(=O)c3cccc(C)c3		86	117	SJ000091710	StJude	0.0619
95	A	H11	MMV666021	99.711	1.0352	0.732	104.422	4.93066	3.4865			Probe-like	Cc1ccc(cc1)c2cc3C(=O)c4ccccc4c3nn2		99	94.4	GNF-Pf-3832	GNF	1.998
98	B	A2	MMV665800	111.02	3.34037	2.362	100.174	4.97025	3.5145			Drug-like	CCOc1cc(Cl)c(cc1OCC)C(C)NC(=O)c2ccccc2		96	1370	TCMDC-123744	GSK	0.875233861
99	B	A3	MMV000634	67.49	6.22537	4.402	94.664	3.6812	2.603	96.1506	4.49236	Drug-like	CC1CCCCN1CCCNC(=O)c2ccc3c(c2)sc4nc(cn34)c5ccc(F)cc5		98	648	SJ000100738	StJude	0.6342
100	B	A4	MMV666103	113.081	1.42199	1.0055	100.477	1.59523	1.128			Drug-like	CCN1C(=Nc2ccccc2C1=O)SCC(=O)Nc3cc(ccc3Cl)C(F)(F)F		91	1000	TCMDC-125426	GSK	0.396638965
101	B	A5	MMV666057	119.362	13.1487	9.2975	105.293	11.9642	8.46			Drug-like	Clc1ccc(C(=O)Nc2ccc(Cl)cc2C(=O)Nc3ccncc3)c(Cl)c1		94		TCMDC-125853	GSK	0.610735136
102	B	A6	MMV007564	104.228	5.26936	3.726	96.573	2.69973	1.909			Drug-like	Cc1ccc(Cn2c(nc3ccccc23)N4CCC(CC4)C(=O)NCc5cccs5)cc1		73	947	GNF-Pf-4877;TCMDC-124400	GNF;GSK	0.529;0.747727586
103	B	A7	MMV001255	89.219	0.511945	0.362	100.173	3.98738	2.8195			Drug-like	CCCCc1ccc(NS(=O)(=O)c2cc3CCN4C(=O)CCc(c2)c34)cc1		96	538	SJ000269304	StJude	15
104	B	A8	MMV665917	27.297	4.33315	3.064	53.8425	7.84535	5.5475	101.028	6.35504	Drug-like	Clc1ccc(NC(=O)N2CCN(CC2)c3ccc4nncn4n3)cc1		62		GNF-Pf-3446	GNF	2.063
105	B	A9	MMV000563	106.044	1.27916	0.9045	100.868	1.90212	1.345			Drug-like	COc1ccc(cc1)C2Sc3ccccc3N=C4C2=C(O)c5ccccc45		96	845	GNF-Pf-5129	GNF	0.2383
106	B	A10	MMV665850	110.166	2.27476	1.6085	104.555	4.4173	3.1235			Drug-like	Oc1ccc(Cl)cc1CNc2nc3ccccc3[nH]2		95		GNF-Pf-3183	GNF	0.921
107	B	A11	MMV665817	120.066	0.924189	0.6535	105.64	0.0608112	0.043			Drug-like	CC(C)(C)CC(C)(C)NCC(O)COc1ccc2CCCc2c1		78		SJ000174715	StJude	4.4176
110	B	B2	MMV665979	111.773	6.82287	4.8245	103.947	1.8406	1.3015			Drug-like	FC(F)(F)c1cccc(CNC2CCN(CCc3ccccc3)CC2)c1		96	685	GNF-Pf-1686	GNF	0.1742
111	B	B3	MMV665928	121.423	1.9898	1.407	106.421	3.61968	2.5595			Drug-like	CCC(C)NCC(O)(c1ccc(Cl)cc1)c2ccc(Cl)cc2		98	642	GNF-Pf-4606;TCMDC-123502	GNF;GSK	0.639;0.843460255
112	B	B4	MMV666105	113.231	0.497803	0.352	100.043	1.22683	0.8675			Drug-like	COCCN(C(C(=O)NCc1ccc(OC)cc1)c2ccc(cc2)C(C)C)C(=O)Cc3cccs3		92	1190	TCMDC-125625	GSK	0.844598911
113	B	B5	MMV666072	115.493	13.5043	9.549	103.341	10.0621	7.115			Drug-like	COCCNC(=O)c1ccc(OC2CCN(Cc3ccc(F)c(F)c3)CC2)c(Cl)c1		91		TCMDC-124653	GSK	1.488291423
114	B	B6	MMV000653	119.463	6.04152	4.272	104.859	4.23274	2.993			Drug-like	CCOc1ccccc1CNC(=O)C2C(N(CC(C)C)C(=O)c3ccccc23)c4cccs4		97	1320	SJ000101277	StJude	1.4331
115	B	B7	MMV000620	114.236	12.1538	8.594	100.217	8.58993	6.074			Drug-like	CC(O)(C(CN1CCCCC1)c2ccccc2)c3ccc(Cl)cc3		94		SJ000093125	StJude	0.9157
116	B	B8	MMV665909	102.828	2.70115	1.91	95.531	3.6812	2.603			Drug-like	Brc1ccccc1C(=O)Nc2nc(cs2)c3ccccn3		97	1360	SJ000232807	StJude	4.5278
117	B	B9	MMV665940	31.2945	1.2339	0.8725	61.5355	3.13178	2.2145	101.785	9.22895	Drug-like	CCOc1ccc(C=CC2=NC(=O)c3ccccc3O2)cc1		95	560	SJ000033445	StJude	0.1875
118	B	B10	MMV665891	121.826	4.54882	3.2165	108.547	3.6812	2.603			Drug-like	c1ccc(cc1)c2ccc(cc2)c3nc4ccccc4[nH]3		52	1070	TCMDC-125494	GSK	0.809019272
119	B	B11	MMV665899	106.496	3.76676	2.6635	101.909	0.55225	0.3905			Drug-like	Fc1ccccc1C(=O)N(Cc2ccc(Cl)cc2)c3ccccn3		59		TCMDC-124909	GSK	1.019766606
122	B	C2	MMV665961	101.27	0.213546	0.151	102.689	0.429214	0.3035			Drug-like	CCN(CC)CCCNc1nc(nc2ccccc12)c3ccc(Cl)cc3		92		SJ000025534	StJude	15
123	B	C3	MMV665929	122.378	1.06632	0.754	107.245	1.34987	0.9545			Drug-like	CCCCNCC(O)(c1ccc(Cl)cc1)c2ccc(Cl)cc2		97	843	GNF-Pf-4934	GNF	0.72
124	B	C4	MMV666108	114.186	8.10203	5.729	100.434	6.19708	4.382			Drug-like	Clc1ccc(cc1)C2(CN3CCC(CC3)NC(=O)CCc4occc4)CCC2		96	1140	TCMDC-124834	GSK	1.449258957
125	B	C5	MMV665948	119.865	9.8797	6.986	104.599	7.30088	5.1625			Drug-like	Oc1ccccc1NC(=O)c2oc(cc2)c3ccc(Cl)cc3Cl		97		SJ000159330	StJude	2.4589
126	B	C6	MMV006188	112.076	2.55902	1.8095	105.77	2.5767	1.822			Drug-like	Clc1ccc(cc1)S(=O)(=O)N2CCC(CC2)C(=O)NCc3occc3		94	890.5	GNF-Pf-4692	GNF	0.514
127	B	C7	MMV001230	113.382	2.70115	1.91	103.254	1.22683	0.8675			Drug-like	CCOc1cccc2sc(nc12)N(Cc3cccnc3)C(=O)C4CCCCC4		94		SJ000260231	StJude	3.0426
128	B	C8	MMV665918	120.87	3.62534	2.5635	106.16	2.39214	1.6915			Drug-like	Fc1cccc(c1)c2nnc3ccc(SCC(=O)Nc4ccc5OCOc5c4)nn23		92		GNF-Pf-4010	GNF	2.107
129	B	C9	MMV665799	110.517	7.17855	5.076	100.217	4.66266	3.297			Drug-like	COc1ccc(cc1)C(=O)Nc2ccc(Cl)cc2C(=O)Nc3ccncc3		93		TCMDC-123739	GSK	0.822437414
130	B	C10	MMV665826	108.858	5.40159	3.8195	100.998	5.03106	3.5575			Drug-like	COc1cccc(NC(=O)Cn2c(C)c(C#N)c3ccccc23)c1		95	1090	GNF-Pf-5336;TCMDC-125424	GNF;GSK	0.0796;0.878200777
131	B	C11	MMV665807	104.989	4.19314	2.965	98.9585	4.23345	2.9935			Drug-like	Oc1ccc(Cl)cc1C(=O)Nc2cccc(c2)C(F)(F)F		93		SJ000010289	StJude	0.9733
134	B	D2	MMV665946	120.77	8.03132	5.679	105.553	4.60185	3.254			Drug-like	CC(=CCN1CCC(CC1)C(=O)Nc2ccc(cc2)c3nc4ccccc4[nH]3)C		96	1160	TCMDC-124613;SJ000218556	GSK;StJude	0.908407617;1.3407
135	B	D3	MMV665935	112.175	12.7937	9.0465	99.5225	9.20299	6.5075			Drug-like	FC(F)(F)c1ccc(Nc2nnnc3ccccc23)cc1		77		GNF-Pf-1568;TCMDC-125603	GNF;GSK	7.72;0.692217217
136	B	D4	MMV666102	89.9915	2.3483	1.6605	98.655	0.858428	0.607			Drug-like	CN(C)c1ccc(cc1)c2nc3cc(N)ccc3[nH]2		64		TCMDC-123859	GSK	0.239309041
137	B	D5	MMV666061	125.897	16.1341	11.4085	110.585	9.87757	6.9845			Drug-like	COc1cccc(O)c1CN2CCC3(CCCN(Cc4ccc(F)cc4)C3)C2		95	530	TCMDC-124635	GSK	0.865109441
138	B	D6	MMV008149	117.503	15.2099	10.755	101.822	11.8412	8.373			Drug-like	Cc1c(C)n(Cc2ccc(F)cc2)c3ccc(cc13)C(=O)NCc4occc4		52		GNF-Pf-4602	GNF	0.0782
139	B	D7	MMV019074	117.905	4.12243	2.915	103.558	2.27052	1.6055			Drug-like	CCN1CCN(CC1)c2cc(C)c3cc(NC(=O)c4ccc(OC)c(OC)c4)ccc3n2		99	1860	TCMDC-123598	GSK	1.028437266
140	B	D8	MMV665914	97.473	8.85156	6.259	101.692	4.04889	2.863			Drug-like	COc1ccccc1N2CCN(CC2)C(CNS(=O)(=O)c3ccc(Cl)cc3)c4cccnc4		93		SJ000241478	StJude	15
141	B	D9	MMV665798	116.9	6.11223	4.322	103.427	3.92656	2.7765			Drug-like	FC(F)(F)c1cccc(Nc2nc(nc3ncccc23)c4ccccc4)c1		74		TCMDC-125597	GSK	0.801927711
142	B	D10	MMV665902	114.689	0.142128	0.1005	101.475	1.41139	0.998			Drug-like	OC(CN1C(=N)N(CCN2CCCCC2)c3ccccc13)c4cccc(Br)c4		98	893	TCMDC-125140	GSK	1.135533534
143	B	D11	MMV665888	104.285	1.20845	0.8545	101.865	1.96364	1.3885	95.0274	6.47828	Drug-like	Oc1ccccc1NC(=O)c2ccc(Oc3cccc(c3)C(=O)Nc4ccccc4O)cc2		91		TCMDC-125220	GSK	0.798516352
146	B	E2	MMV666067	111.337	4.44417	3.1425	101.472	1.0253	0.725			Drug-like	COc1ccc(CNC2CCN(CC2)c3ccc(NC(=O)c4cccc(Cl)c4)cc3)cc1OC		97	663	TCMDC-124658	GSK	1.016383845
147	B	E3	MMV665939	114.881	14.9016	10.537	104.371	12.3001	8.6975			Drug-like	Fc1ccc(cc1)C(=O)Nc2ccsc2C(=O)NC3CCCCC3		86		TCMDC-123789	GSK	1.212805539
148	B	E4	MMV009060	110.553	5.70564	4.0345	103.058	8.00798	5.6625			Drug-like	CCN(CC)c1ccc(NC(=O)c2cccs2)cc1		88		GNF-Pf-4077	GNF	0.414
149	B	E5	MMV666110	116.157	9.26663	6.5525	108.132	5.8301	4.1225			Drug-like	CC(CCC(=C)C)N1CCC(CC1)N2CCC(CC2)C(=O)NCCc3ccccc3		96	1750	SJ000217121	StJude	4.2594
150	B	E6	MMV019758	107.904	6.23456	4.4085	100.203	5.89374	4.1675			Drug-like	COc1ccc(cc1OC)C(=O)Nc2ccc3nc(cc(C)c3c2)N4CCCCC4		76		TCMDC-124422	GSK	0.993556306
151	B	E7	MMV000498	118.161	5.66746	4.0075	107.406	4.6761	3.3065			Drug-like	CCN(CC)c1cc(C)c2cc(NC(=O)c3cccc(OC)c3)ccc2n1		97		SJ000059269	StJude	4.7744
152	B	E8	MMV665913	106.276	2.716	1.9205	98.754	3.20319	2.265			Drug-like	CCOc1ccc(cc1)c2nc(NC(=O)c3cccc(c3)S(=O)(=O)C)sc2C		95		SJ000262541	StJude	15
153	B	E9	MMV665789	116.645	6.89217	4.8735	107.135	5.44543	3.8505			Drug-like	CC(NCc1ccccc1)c2cc(Cl)ccc2O		95	603	GNF-Pf-5245	GNF	0.592
154	B	E10	MMV665901	105.142	3.35876	2.375	99.751	5.50978	3.896			Drug-like	Brc1ccc(cc1)c2oc(cc2)C(=O)Nc3ccc(CN4CCOCC4)cc3		96	1360	TCMDC-123781	GSK	1.120307298
155	B	E11	MMV666069	105.357	5.08975	3.599	101.789	7.49533	5.3			Drug-like	COc1ccc(CCN2CCC(CN(C)Cc3cnn(c3)c4ccccc4)CC2)cc1		96	1430	TCMDC-124632	GSK	1.159498119
158	B	F2	MMV666080	113.775	2.98682	2.112	103.692	3.52351	2.4915			Drug-like	Oc1c(ccc2cccnc12)C(NC(=O)c3ccccc3)c4ccccc4		95	1170	GNF-Pf-4651;TCMDC-123701	GNF;GSK	0.533;0.427857973
159	B	F3	MMV666081	115.292	5.28421	3.7365	105.051	3.13955	2.22			Drug-like	CCCc1c(C)nc2ccccc2c1O		88		GNF-Pf-4557	GNF	0.63
160	B	F4	MMV666009	113.938	6.27982	4.4405	103.692	3.90747	2.763			Drug-like	CN1C(N(C)c2ccccc12)c3ccc4OCOc4c3		60	994	GNF-Pf-420	GNF	1.117
161	B	F5	MMV019313	74.103	17.1473	12.125	104.326	9.03258	6.387	94.1158	6.8421	Drug-like	CN1C(=O)c2cc(sc2c3ccccc13)C(=O)NCCCN4CCCCCC4		97	669	TCMDC-123889	GSK	0.689489803
162	B	F6	MMV019746	111.838	6.49265	4.591	105.186	1.40926	0.9965			Drug-like	Cc1ccc(Cl)cc1N2CCN(CCCNC(=O)C3CCN(CC3)c4nc5ccccc5[nH]4)CC2		97	1330	TCMDC-124405	GSK	0.895492448
163	B	F7	MMV019064	118.486	1.99121	1.408	109.944	5.06076	3.5785			Drug-like	COc1cccc(c1)c2nn(C)c3sc(cc23)C(=O)NCCN4CCN(CC4)c5ccccc5F		91	1300	TCMDC-123585	GSK	0.954986826
164	B	F8	MMV011944	100.99	3.21521	2.2735	101.155	6.59872	4.666			Drug-like	n1c(NCCO)c2c(cccc2)nc1Nc3cccc(OC)c3			854	GNF-Pf-3383;TCMDC-124573	GNF;GSK	0.1146;0.150725395
165	B	F9	MMV665803	123.685	0.152735	0.108	113.024	4.29214	3.035	92.2894	3.09022	Drug-like	CCOc1cc(Cl)c(cc1OCC)C(C)NC(=O)c2cccc(OC)c2		98	728	TCMDC-125450	GSK	0.956425556
166	B	F10	MMV665857	108.191	3.99162	2.8225	100.385	0.384666	0.272			Drug-like	CCOc1c(Cl)cc(CNC(C)C(O)c2ccccc2)cc1OC		98		GNF-Pf-2198	GNF	1.654
167	B	F11	MMV666071	101.13	1.48705	1.0515	94.8135	2.24224	1.5855			Drug-like	Cc1oc(CN2CCC(CC2)C(=O)Nc3ccc(cc3)c4cc5ccccc5[nH]4)cc1		77		TCMDC-124634	GSK	1.424964675
170	B	G2	MMV019780	111.042	12.5186	8.852	107.044	9.41725	6.659			Drug-like	Cc1cc(C)c2nc(sc2c1)N3CCC(CC3)C(=O)NCCCN4CCC(CC4)N5CCCCC5		98	697	TCMDC-124448	GSK	0.837578346
171	B	G3	MMV666093	113.126	0.842164	0.5955	104.281	1.28128	0.906			Drug-like	CCCC(N1CCN(CC1)C(=O)c2occc2)c3nnnn3C4CCCCC4		82		GNF-Pf-4309	GNF	1.333
172	B	G4	MMV665953	125.201	0	0	108.357	2.43457	1.7215			Drug-like	Fc1ccc(NC(=O)Nc2ccc(Cl)c(Cl)c2)cc1Cl		95	2060	SJ000146666	StJude	5.406
173	B	G5	MMV000648	104.561	1.46159	1.0335	107.814	1.15329	0.8155			Drug-like	COc1ccccc1CNC(=O)C2C(N(CC(C)C)C(=O)c3ccccc23)c4cccs4		97		SJ000101251	StJude	3.1587
174	B	G6	MMV019662	113.802	11.0662	7.825	102.786	7.49533	5.3			Drug-like	COc1ccc(cc1)N2CCN(CC2)C(CNC(=O)C3CCCCC3)c4ccc5OCOc5c4		97	1110	TCMDC-124312	GSK	0.565598476
175	B	G7	MMV007571	26.0065	0.0912168	0.0645	21.968	0.636396	0.45	96.9965	5.84905	Drug-like	Cc1ccc(CSCc2oc(cc2)C(=O)NC3CC3)cc1		97	635	GNF-Pf-5244	GNF	0.418
176	B	G8	MMV007617	82.0785	2.04142	1.4435	95.221	2.17789	1.54	89.9089	5.02872	Drug-like	CC(C)c1ccc(Cn2c(CCNC(=O)C)nc3ccccc23)cc1		97	1790	GNF-Pf-5056	GNF	0.764
177	B	G9	MMV665796	114.642	2.68064	1.8955	106.002	0.512652	0.3625			Drug-like	CCOc1cc(Br)c(cc1OCC)C(C)NC(=O)c2cccc(OC)c2		96	1430	TCMDC-123742	GSK	0.168318959
178	B	G10	MMV665906	104.836	1.16955	0.827	100.294	1.66524	1.1775			Drug-like	Cc1ccc(c(O)c1)c2cc([nH]n2)C(=O)Nc3ccc(cc3)S(=O)(=O)N4CCCCC4		94	535	TCMDC-124305	GSK	1.765451986
179	B	G11	MMV665954	117.187	7.50523	5.307	103.511	2.49821	1.7665			Drug-like	O=C(NCC1Cc2cccc(c2O1)c3ccncc3)c4csc5CCCCc45		87	1720	SJ000310535	StJude	8.7397
182	B	H2	MMV019738	95.247	10.4581	7.395	109.082	0.512652	0.3625			Drug-like	Cc1[nH]c(cc1C(=O)NC2CCN(Cc3ccccc3)CC2)c4ccc(F)cc4		99	771	TCMDC-124396	GSK	1.129950484
183	B	H3	MMV666075	122.927	0.612354	0.433	108.901	2.94651	2.0835			Drug-like	COc1ccc(cc1)C2N(C)c3ccccc3N2C		62		SJ000001128	StJude	15
184	B	H4	MMV666070	122.819	3.21663	2.2745	110.532	5.38108	3.805			Drug-like	FC(F)(F)c1cccc(CNC2CCN(CC2)c3ccc(cc3)C(=O)NC4CCCC4)c1		93		TCMDC-124644	GSK	1.326938908
185	B	H5	MMV142383	121.356	6.66307	4.7115	109.944	0.320319	0.2265			Drug-like	CC(C)(C)c1ccc(cc1)C(=O)Nc2nc3ccccc3s2		81		SJ000007534	StJude	15
186	B	H6	MMV000788	107.3	2.34123	1.6555	109.263	3.07521	2.1745			Drug-like	CC(C)OCc1cc(CN2CCN(CC2)c3cccc(Cl)c3)c(O)c4ncccc14		98	697	SJ000117455	StJude	0.9409
187	B	H7	MMV000561	106.475	7.03147	4.972	106.637	2.1786	1.5405			Drug-like	CCCN(CCC)CCCNC(=O)c1cc2c(nn(C)c2s1)c3ccc(OC)c(OC)c3		98	1430	SJ000071854	StJude	4.0426
188	B	H8	MMV000248	98.252	4.83802	3.421	97.622	1.47361	1.042			Drug-like	CCN(CC)CCN1C(=N)N(CC(O)c2ccc(Cl)c(Cl)c2)c3ccccc13		97	718.5	TCMDC-124062;SJ000018645	GSK;StJude	0.785066717;0.9074
189	B	H9	MMV665879	113.775	4.67115	3.303	103.329	1.4729	1.0415			Drug-like	CC(C)(C)C(=O)Nc1ccc(cc1)C(=O)Nc2cccc(c2)c3nc4ccccc4[nH]3		91		TCMDC-123720	GSK	0.281735117
190	B	H10	MMV665890	112.638	3.06319	2.166	103.964	3.01086	2.129			Drug-like	COc1ccc(cc1OC)c2nonc2NC(=O)c3cccc(C)c3		95		TCMDC-125399	GSK	0.806394498
191	B	H11	MMV666116	106.114	2.83479	2.0045	100.023	0	0			Drug-like	Oc1ccccc1CN2CCC3(CCCN(Cc4ccccc4F)C3)C2		98	548	TCMDC-124620	GSK	0.679327243
194	C	A2	MMV006913	115.352			115.507					Drug-like	Cc1nc2ccccc2c(O)c1CC=C		85	1290	GNF-Pf-3982	GNF	0.707
195	C	A3	MMV008127	111.299			112.26					Drug-like	CN1CCN(CC1)c2c3CCCc3c(C#N)c4nc5ccccc5n24	42		4000	GNF-Pf-1701	GNF	1.181
196	C	A4	MMV403679	109.225			108.757					Drug-like	c1(c(cnn1c2cccc(C)c2)C(=O)N3)N=C3n4nc(C)cc4NC(=O)c5cc(cccc6)c6o5			929	NA	Commercial libraries	NA
197	C	A5	MMV006545	109.793			120.079					Drug-like	c12c(ncnc1NCCN(CC)CC)c3c(ccc(Br)c3)[nH]2			707	GNF-Pf-3274	GNF	0.288
198	C	A6	MMV019700	118.192			116.848					Drug-like	Clc1cc(NC(=O)c2oc(Br)cc2)ccc1N3CCCCC3		96	735	TCMDC-124350	GSK	0.549454325
199	C	A7	MMV019670	111.868			113.015					Drug-like	O=C(Nc1ccc(cc1)N2CCN(Cc3ccccc3)CC2)c4cccs4		59	1075	TCMDC-124320	GSK	0.769381434
200	C	A8	MMV001344	107.085			106.232					Drug-like	CC1CC(C)CN(C1)C(=O)c2ccc(Cl)cc2Cl		95	755.5	SJ000298272	StJude	1.3211
201	C	A9	MMV011795	113.093			115.249					Drug-like	Oc1ccccc1CN2CCN(CC2)C(c3ccccc3)c4ccccc4		97	611	GNF-Pf-3125;TCMDC-124458	GNF;GSK	0.744;0.760604086
202	C	A10	MMV019124	111.741			113.109					Drug-like	COc1cc(OC)cc(c1)C(=O)Nc2ccc(cc2)c3nc4ccccc4[nH]3		92	1089.5	TCMDC-123658	GSK	0.505882901
203	C	A11	MMV006767	119.188			118.803					Drug-like	COc1cc2cc(C(=O)Nc3ccccc3)c(N)nc2cc1OC		99	927	GNF-Pf-3828;TCMDC-123992	GNF;GSK	0.409;1.129870807
206	C	B2	MMV007808	109.972	1.07197	0.758	109.633	2.09374	1.4805			Drug-like	COc1nc(Nc2ccc(cc2)C(C)C)nc(OC)n1		88	1140	GNF-Pf-3261	GNF	0.677
207	C	B3	MMV019017	100.398	2.57104	1.818	105.065	0.544472	0.385			Drug-like	n(CC(CNCCOC)O)(c1c2cc(Cl)cc1)c3c2cc(Cl)cc3			1010	TCMDC-123535	GSK	0.051963352
208	C	B4	MMV396681	102.406	9.52826	6.7375	105.698	3.2336	2.2865			Drug-like	n1(nc(C)cc1NC(=O)c(cccc2C(F)(F)F)c2)c3scc(c(ccc(OCO4)c45)c5)n3			959	NA	Commercial libraries	NA
209	C	B5	MMV006587	102.181	22.194	15.6935	116.254	7.87788	5.5705			Drug-like	c12c(ncnc1NCCCN(CC3)CCO3)c4c(ccc(Cl)c4)[nH]2			700	GNF-Pf-4478	GNF	0.1089
210	C	B6	MMV019202	116.845	0.854185	0.604	117.986	1.67019	1.181			Drug-like	CCOc1cccc(c1)C(=O)Nc2ccc(cc2)c3nc4ccccc4[nH]3		ND		TCMDC-123752	GSK	1.007042265
211	C	B7	MMV000848	109.803	1.47502	1.043	112.403	0.255266	0.1805			Drug-like	OC(CNC1CCCC1)Cn2c3ccccc3c4ccccc24		97	660	SJ000130653	StJude	1.0825
212	C	B8	MMV020275	114.715	5.6618	4.0035	115.462	6.02384	4.2595			Drug-like	Clc1ccc2nc(cc(C(=O)NC3CCN(Cc4ccccc4)CC3)c2c1)c5ccncc5		92	1020	TCMDC-124995	GSK	0.92028983
213	C	B9	MMV019918	110.88	4.21224	2.9785	114.21	3.76039	2.659			Drug-like	Clc1cc(Br)ccc1c2oc(CNCC3CCNCC3)cc2		96	800.5	TCMDC-124617	GSK	1.505109065
214	C	B10	MMV075490	115.73	1.32512	0.937	116.981	0.698621	0.494			Drug-like	CCOc1ccc(cc1)C2N(C)c3ccccc3N2C		72	941	GNF-Pf-2450;SJ000001130	GNF;StJude	0.2495;15
215	C	B11	MMV396633	113.636	9.38189	6.634	113.379	7.47695	5.287			Drug-like	c1(OCC)c(OCC)cc(cc1Cl)CN([H])C(C)C(O)c2ccccc2			1240	NA	Commercial libraries	NA
218	C	C2	MMV007374	113.757	5.3825	3.806	113.011	2.64599	1.871			Drug-like	CCc1ccc(Nc2cc(C)nc3nc(C)nn23)cc1	81		4000	GNF-Pf-4080	GNF	0.574
219	C	C3	MMV396719	105.144	11.6164	8.214	105.142	14.5622	10.297			Drug-like	n1(c2c(cccc2)n3)c3c4c(cccc4)NC1(C)c5cccc(OC)c5			1150	NA	Commercial libraries	NA
220	C	C4	MMV396744	109.546	1.14834	0.812	108.392	3.40825	2.41			Drug-like	n1(CCc2ccccc2F)c3c(nc4c(cccc4)n3)c(C(=O)NCC(C)C)c1N			832	NA	Commercial libraries	NA
221	C	C5	MMV006706	117.142	1.69493	1.1985	118.257	3.91808	2.7705			Drug-like	n1(c2c(cccc2)n3)c3c(C#N)c(C)cc1N(CC4)CCN4C5CCCC5			683	GNF-Pf-3245	GNF	0.743
222	C	C6	MMV009108	106.977	2.48265	1.7555	107.41	4.56367	3.227			Drug-like	CCN(CC)S(=O)(=O)c1ccc(cc1)c2csc(Nc3ccc(C)c(C)c3)n2		97	641	GNF-Pf-3616	GNF	2.104
223	C	C7	MMV020700	115.12	0.46669	0.33	113.775	2.69549	1.906			Drug-like	CC(=O)Nc1nnc(SCc2c(C)cc(cc2C)C(C)(C)C)s1		96	871	TCMDC-125446	GSK	0.704454111
224	C	C8	MMV007906	114.733	11.2317	7.942	117.087	10.6709	7.5455			Drug-like	CCCCOc1ccc(cc1)C(=O)Nc2cc(C)on2		73		GNF-Pf-4449	GNF	3.161
225	C	C9	MMV008270	56.922	6.86884	4.857	100.257	4.17052	2.949	98.2714	4.71757	Drug-like	Oc1c2CCCCc2nc3cc(nn13)c4ccccc4		77		GNF-Pf-780	GNF	1.927
226	C	C10	MMV019127	107.225	5.30189	3.749	109.299	6.18365	4.3725			Drug-like	CCN(Cc1ccccc1)C2CCN(Cc3cc(Br)ccc3O)CC2		97	625	TCMDC-123661	GSK	0.823273403
227	C	C11	MMV396794	108.519	1.15329	0.8155	110.783	1.00409	0.71			Drug-like	c1(Cl)c(ccc(Cl)c1)OCC(O)CNC(C)(C)CC(C)(C)C			1160	NA	Commercial libraries	NA
230	C	D2	MMV396736	112.162	10.3528	7.3205	115.877	5.49068	3.8825			Drug-like	n(CC(CNCC1CCCO1)O)(c2c3cc(Cl)cc2)c4c3cc(Cl)cc4			1060	NA	Commercial libraries	NA
231	C	D3	MMV306025	67.607	3.62322	2.562	78.0455	2.08384	1.4735	41.7774	1.16681	Drug-like	C1(=NC(N(C)C2=O)=O)C2=NC(=NN1CC)c3ccc(C(=O)OC)cc3			693	NA	Commercial libraries	NA
232	C	D4	MMV056726	122.832	5.39169	3.8125	121.595	2.78741	1.971			Drug-like	COc1cc(SC)ccc1C(=O)N2CCCC(C)C2	45		4000	SJ000161789	StJude	9.806
233	C	D5	MMV274073	109.791	8.40821	5.9455	109.63	10.5331	7.448			Drug-like	c1(cc(C)nc(ccc(OC)c2)c12)Nc3ccccc3O			686	NA	Commercial libraries	NA
234	C	D6	MMV018984	109.819	12.4946	8.835	110.519	14.4412	10.2115			Drug-like	Cc1onc(NC(=O)c2ccc(cc2)c3ccccc3)c1		95	693	TCMDC-123478	GSK	1.023587891
235	C	D7	MMV000911	113.861	6.70267	4.7395	114.884	2.94156	2.08			Drug-like	Cc1ccc(NC(=O)Nc2cccc(Cl)c2)cc1F		52		SJ000150566	StJude	15
236	C	D8	MMV007430	112.293	0.54023	0.382	114.34	3.48604	2.465			Drug-like	Brc1ccc(cc1)S(=O)(=O)N2CCC(CC2)C(=O)NCc3occc3		93	939	GNF-Pf-4287	GNF	0.362
237	C	D9	MMV007977	105.41	7.78737	5.5065	110.34	10.3697	7.3325			Drug-like	Clc1ccc(C=CC2=NC(=O)c3ccccc3O2)cc1		76	995	GNF-Pf-3717;GNF-Pf-287	GNF;GNF	1.104;1.853
238	C	D10	MMV020654	105.016	5.43482	3.843	112.817	2.65731	1.879			Drug-like	CCC(O)c1ccc(Br)cc1NC(=O)c2cccc(Cl)c2		97	640.5	TCMDC-125394	GSK	1.023183393
239	C	D11	MMV665883	101.579	0.0968736	0.0685	106.859	0.744583	0.5265			Drug-like	O=C(Nc1cccc(c1)C(=O)Nc2cccc(c2)c3nc4ccccc4[nH]3)c5occc5		95	745	TCMDC-125185	GSK	0.360209668
242	C	E2	MMV084940	101.462	4.33266	3.06365	101.138	4.77438	3.376			Drug-like	C1(=NC(C)(Cc(cc(OC)c(OC)c2)c23)C)C3=NNC1=O			1040	GNF-Pf-34	GNF	1.578
243	C	E3	MMV396715	100.137	9.33544	6.60115	101.828	12.0548	8.524			Drug-like	n1(c2c(cccc2)n3)c3c4c(cccc4)NC1(C)c5ccccc5			1730	NA	Commercial libraries	NA
244	C	E4	MMV000963	105.89	4.26491	3.01575	103.357	4.75388	3.3615			Drug-like	n1c(NCc2ccccc2)c3c(cccc3)nc1Nc(cc4)ccc4OC			589	GNF-Pf-3570;SJ000171111	GNF;StJude	0.2125;1.3075
245	C	E5	MMV006319	103.766	2.22604	1.57405	102.111	2.33699	1.6525			Drug-like	Cc1cc(Nc2cccc(F)c2)nc(NCc3ccccc3)n1	97		662	GNF-Pf-2534	GNF	0.0722
246	C	E6	MMV000972	82.1652	2.32695	1.6454	90.1535	0.494268	0.3495	83.9505	3.90699	Drug-like	OC1(CC(=O)c2ccccc2O1)C(F)(F)C(F)(F)F		95		SJ000175059	StJude	2.5741
247	C	E7	MMV020490	98.9181	12.0326	8.50835	100.739	12.6141	8.9195			Drug-like	Clc1ccc2nc(cc(C(=O)NC3CCN(Cc4ccccc4)CC3)c2c1)c5cccnc5		91	1010	TCMDC-125223	GSK	0.759488024
248	C	E8	MMV001318	107.075	5.81829	4.11415	105.361	5.30472	3.751			Drug-like	Clc1cccc(NC(=O)Nc2ccc(Br)cc2)c1		94		SJ000292636	StJude	15
249	C	E9	MMV007978	113.721	4.06176	2.8721	112.453	4.50286	3.184			Drug-like	CCOc1ccc(CCNC(=O)c2cccs2)cc1OCC		95		GNF-Pf-4376	GNF	0.89
250	C	E10	MMV020660	109.009	6.09356	4.3088	108.102	6.02809	4.2625			Drug-like	COc1ccc(cc1OC)c2nonc2NC(=O)c3cccc(Cl)c3		ND		TCMDC-125401	GSK	0.875822342
251	C	E11	MMV665904	111.518	9.48831	6.70925	110.429	9.55726	6.758			Drug-like	COCCN1C(=Nc2ccccc2C1=O)C		59		TCMDC-124916	GSK	1.455710512
254	C	F2	MMV396632	101.416	3.76902	2.6651	99.923	4.47457	3.164			Drug-like	c1(OCC)c(OC)cc(cc1Cl)CN([H])CC(O)c2ccccc2			1050	NA	Commercial libraries	NA
255	C	F3	MMV007875	99.5187	2.68771	1.9005	98.831	5.59604	3.957			Drug-like	COc1ccc2nc(C)cc(Nc3ccc(Cl)cc3)c2c1	95		2000	GNF-Pf-376;TCMDC-124236	GNF;GSK	1.226;0.946447699
256	C	F4	MMV006820	105.086	19.8213	14.0158	106.283	22.544	15.941			Drug-like	CCCCc1c(C)nc2c(OC)cccc2c1O	92		4000	GNF-Pf-2985	GNF	1.689
257	C	F5	MMV396749	104.055	8.22896	5.81875	102.675	8.31275	5.878			Drug-like	C12(Nc(cccc3)c3c4n1c5c(cccc5)n4)C(=O)Nc(ccc(OC)c6)c26			928	NA	Commercial libraries	NA
258	C	F6	MMV011576	107.114	4.46955	3.16045	106.667	5.52675	3.908			Drug-like	CCOC(=O)C1CCN(CC1)C(=O)CN2C(c3ccccc3C2=O)c4c[nH]c5ccccc45		98	1175	GNF-Pf-4442	GNF	0.519
259	C	F7	MMV020651	103.149	16.2029	11.4572	104.757	18.1323	12.8215			Drug-like	Clc1ccc(Cl)c(c1)c2oc(cc2)C(=O)Nc3ccc(CN4CCOCC4)cc3		97	1945	TCMDC-125390	GSK	0.612909011
260	C	F8	MMV000483	102.494	1.95112	1.37965	102.587	2.95429	2.089			Drug-like	CCOc1cc2CCNC(c3cc(C)c(O)c(C)c3)c2cc1OCC		97	683	SJ000053546	StJude	1.8276
261	C	F9	MMV019266	109.261	6.21964	4.39795	109.469	7.56816	5.3515			Drug-like	Cc1sc2ncnc(Sc3nc4ccccc4[nH]3)c2c1C		100	614.5	TCMDC-123835	GSK	0.25505685
262	C	F10	MMV001049	115.722	4.39665	3.1089	113.053	5.0841	3.595			Drug-like	CC(C)c1ccc(CNCC(O)c2ccccc2)cc1		96	1260	SJ000210583	StJude	1.3455
263	C	F11	MMV665806	108.063	4.89763	3.46315	105.904	6.92328	4.8955			Drug-like	CC1CCCCC1NCC(O)Cn2c(C)c(C)c3ccccc23		96	769	SJ000113184	StJude	0.5273
266	C	G2	MMV667487	98.0978	6.6613	4.71025	97.0115	7.7308	5.4665			Drug-like	CN(C)c1ccc(cc1)N2C(=NC(=NC2(C)C)N)N	95			GNF-Pf-805;SJ000034418	GNF;StJude	0.01879;0.0728
267	C	G3	MMV000356	98.8894	9.5248	6.73505	101.144	8.85086	6.2585			Drug-like	c1(cc(Br)ccc1O)CN(CC2)CCN2Cc3cccc(F)c3			1030	SJ000032458	StJude	1.3986
268	C	G4	MMV396705	101.327	0.494409	0.3496	101.967	2.51871	1.781			Drug-like	c12c(C(=O)N(C)C(=O)N1C)n(Cc3cccc(OC)c3)c(Oc4ccccc4)n2			1390	NA	Commercial libraries	NA
269	C	G5	MMV006704	91.9827	7.06789	4.99775	90.8135	6.3873	4.5165			Drug-like	CN(C)CCNc1cc(nc2ccccc12)c3ccccc3	92		4000	GNF-Pf-2323	GNF	0.692
270	C	G6	MMV000760	114.419	2.39306	1.69215	112.2	1.40149	0.991			Drug-like	Oc1c(CN2CCN(CC2)c3ccccc3F)cc(Br)c4cccnc14		91		SJ000114056	StJude	3.7605
271	C	G7	MMV007881	96.8871	1.98725	1.4052	103.631	1.72817	1.222			Drug-like	CCCCN(CCCC)S(=O)(=O)c1ccc(NC(=O)c2occc2)cc1		78		GNF-Pf-3825	GNF	1.425
272	C	G8	MMV008212	106.837	0.293237	0.20735	106.34	2.96773	2.0985			Drug-like	COc1ccc2nc(C)cc(Nc3cccc(O)c3)c2c1		98	969	GNF-Pf-4202	GNF	0.2284
273	C	G9	MMV007363	115.171	1.23652	0.87435	113.633	3.08581	2.182			Drug-like	Clc1ccc2c(ccnc2c1)N3CCCC3		97	944	GNF-Pf-5088	GNF	0.2833
274	C	G10	MMV007791	107.747	6.96189	4.9228	106.293	8.01011	5.664			Drug-like	CCOc1ccccc1NC(=O)CN2CCN(CC2)C(=O)c3occc3		83		GNF-Pf-862	GNF	5.46
275	C	G11	MMV665843	110.747	8.37328	5.9208	109.316	5.97929	4.228			Drug-like	Oc1c2CCCCc2nc3ccccc13		82		GNF-Pf-3796	GNF	0.628
278	C	H2	MMV396595	86.5298	2.84186	2.0095	88.279	0.250316	0.177	93.5663	4.70323	Drug-like	n12c(cc(C(C)(C)C)n1)nc(CCN3Cc4ccccc4OCC)c(C3)c2O			1010	NA	Commercial libraries	NA
279	C	H3	MMV396669	76.2667	33.9052	23.9746	90.3495	15.8866	11.2335	97.9792	4.97792	Drug-like	n1c(cc(C)nc1Nc(cc2)ccc2NC(CCc3ccccc3)=O)N4CCCC4			1070	NA	Commercial libraries	NA
280	C	H4	MMV396704	95.6003	5.77692	4.0849	95.858	3.36724	2.381			Drug-like	c12c(ncnc1N(CC3)CCN3C)c4c(ccc(Cl)c4)[nH]2			1190	NA	Commercial libraries	NA
281	C	H5	MMV019762	97.091	5.53049	3.91065	96.5195	2.54912	1.8025			Drug-like	COc1cccc(c1)C(=O)Nc2ccc(cc2)c3nc4ccccc4[nH]3		83		TCMDC-124429	GSK	0.801806303
282	C	H6	MMV020505	106.177	10.1197	7.1557	105.478	8.3078	5.8745			Drug-like	CN(C)CCCNCc1oc(cc1)c2ccc(F)c(Cl)c2		96	875.5	TCMDC-125238	GSK	0.801795361
283	C	H7	MMV020942	101.631	7.37498	5.2149	101.985	4.36568	3.087			Drug-like	CCC(=O)Nc1nnc(Cc2ccc(OC)c(OC)c2)s1		47		TCMDC-125741	GSK	0.909722017
284	C	H8	MMV000839	109.503	2.67484	1.8914	107.017	1.50543	1.0645			Drug-like	OC(CNCc1ccccc1)Cn2c3ccccc3c4ccccc24		95	1080	SJ000128054	StJude	3.7561
285	C	H9	MMV666599	94.3489	1.36967	0.9685	101.576	2.37234	1.6775			Drug-like	Brc1ccc(C=CC2=NC(=O)c3ccccc3O2)cc1		94		TCMDC-123878	GSK	1.051940014
286	C	H10	MMV000481	114.138	4.76717	3.3709	112.131	2.24082	1.5845			Drug-like	CCOc1cc(cc(Cl)c1O)C2NCCc3cc(OCC)c(OCC)cc23		96	1330	SJ000053346	StJude	3.0106
287	C	H11	MMV665897	93.5258	6.81962	4.8222	102.504	3.62675	2.5645			Drug-like	COc1ccc2nc(N)nc(C)c2c1		63		TCMDC-123907	GSK	0.926836704
290	D	A2	MMV665908	97.0685	0.420729	0.2975	92.483	1.49765	1.059			Probe-like	COc1ccc(cc1)N2CCN(CC2)C(CNC(=O)CC(C)(C)C)c3ccc4OCOc4c3		95		SJ000264145	StJude	4.2758
291	D	A3	MMV665924	103.186	2.94369	2.0815	100.346	1.55563	1.1			Probe-like	COc1ccc(cc1)C(=O)C2CC2c3ccc(Cl)cc3		94	1060	GNF-Pf-3417	GNF	0.2171
292	D	A4	MMV665944	99.6175	5.34643	3.7805	96.8015	6.3378	4.4815			Probe-like	COc1ccc(CN2CCN(Cc3ccccc3)CC2)c(O)c1		96	1080	SJ000147325	StJude	1.0947
293	D	A5	MMV666054	106.202	0.360624	0.255	100.591	1.55563	1.1			Probe-like	COc1ccc(cc1)C(=O)NC(c2ccc(Cl)cc2Cl)c3cc(Cl)c4cccnc4c3O		96	513	TCMDC-125549	GSK	0.499444167
294	D	A6	MMV008474	101.827	0.30052	0.2125	97.2905	1.84343	1.3035			Probe-like	CCN1CCN(CC1)c2c(cnc3cc(OC)c(OC)cc23)C(=O)c4ccccc4		59		GNF-Pf-3573	GNF	3.022
295	D	A7	MMV000445	93.7975	1.32158	0.9345	87.1865	0.345775	0.2445			Probe-like	CCCCCCN1C(=N)N(CC(O)COc2cccc(C)c2)c3ccccc13		98	1135	SJ000043204	StJude	1.9692
296	D	A8	MMV006882	110.493	0.420729	0.2975	105.846	0	0			Probe-like	CCOC(=O)c1cnc2ccc(Cl)cc2c1NCCCN(C)C		98	1190	GNF-Pf-4857	GNF	0.826
297	D	A9	MMV007127	113.594	1.20208	0.85	108.332	1.44038	1.0185			Probe-like	OC1=C2C(Sc3ccccc3N=C2c4ccccc14)c5ccc(Br)cc5		97	567	GNF-Pf-5290	GNF	0.337
298	D	A10	MMV666123	107.944	3.30431	2.3365	103.891	3.22653	2.2815			Probe-like	CC(C)(C)c1ccc(cc1)C(=O)Nc2c3CSCc3nn2c4cccc(Cl)c4		93		SJ000234604	StJude	15
299	D	A11	MMV006389	101.656	3.06389	2.1665	98.309	1.0946	0.774			Probe-like	Fc1cccc(c1)C2Sc3ccccc3N=C4C2C(=O)c5ccccc45		94	414.5	GNF-Pf-4543	GNF	0.0867
302	D	B2	MMV665949	95.5395	13.5178	9.5585	90.045	14.7418	10.424			Probe-like	Oc1ccc(cc1)C(=C(Cl)Cl)c2ccc(O)cc2		95		SJ000299520	StJude	2.4733
303	D	B3	MMV665934	97.1965	5.40725	3.8235	92.5645	5.18521	3.6665			Probe-like	Brc1ccc(cc1)c2cc3C(=O)c4ccccc4c3nn2		99	1070	GNF-Pf-3108	GNF	2.499
304	D	B4	MMV665994	100.934	3.72433	2.6335	96.5575	5.18521	3.6665			Probe-like	Cc1nc2ccccc2c(O)c1CC=C(Cl)Cl		89	835.5	GNF-Pf-4439	GNF	0.498
305	D	B5	MMV665980	100.765	3.24421	2.294	101.08	1.0946	0.774			Probe-like	OC1CCCCC1C2(CCCCC2)NC(=S)Nc3ccccc3		59		GNF-Pf-4228	GNF	0.2108
306	D	B6	MMV007577	98.0885	2.46285	1.7415	97.3315	3.51503	2.4855			Probe-like	Cc1ccccc1OCCSc2nc3ccc(NC(=O)c4ccccc4)cc3s2		93	1120	GNF-Pf-1529	GNF	9.76
307	D	B7	MMV019995	105.862	0.480126	0.3395	106.01	1.95939	1.3855			Probe-like	Brc1ccc2OCC(=Cc2c1)C(=O)NCCCN3CCC(CC3)N4CCCCC4		99	563	TCMDC-124696	GSK	0.853221524
308	D	B8	MMV007208	104.418	2.28254	1.614	101.773	1.26784	0.8965			Probe-like	COc1ccc(OC)c(c1)C2C3=C(CC(C)(C)CC3=O)N(C4=C2C(=O)CC(C)(C)C4)c5ccc(Cl)c(Cl)c5		90	912	GNF-Pf-4392	GNF	0.43
309	D	B9	MMV000442	113.212	2.10223	1.4865	108.657	0.403758	0.2855			Probe-like	CC(C)(C)c1ccc2OCN(Cc3ccc(Cl)cc3)Cc2c1		98	362	SJ000043130	StJude	0.2551
310	D	B10	MMV666124	69.648	5.98495	4.232	96.8425	8.69953	6.1515	96.6395	2.03522	Probe-like	CC(=O)c1ccc(NC(=O)CSc2nc(ns2)c3ccccc3Cl)cc1		ND		TCMDC-124545	GSK	1.12564745
311	D	B11	MMV000444	99.193	1.26148	0.892	95.783	1.78615	1.263			Probe-like	CCCCCN1C(=N)N(CC(O)COc2cccc(C)c2)c3ccccc13		96		SJ000043202	StJude	2.6504
314	D	C2	MMV666109	97.9185	3.54473	2.5065	93.868	2.88075	2.037			Probe-like	CCOC(=O)C1(Cc2ccccc2)CCN(Cc3cccc(OC)c3O)CC1		95		SJ000217742	StJude	2.2902
315	D	C3	MMV665936	100.467	1.38169	0.977	97.0465	0.806809	0.5705			Probe-like	Cc1ccc(cc1)S(=O)(=O)c2c(COC(=O)c3cccc(C)c3)c(nn2C)c4ccccc4		95		GNF-Pf-1601	GNF	8.4
316	D	C4	MMV666020	97.069	7.38927	5.225	97.0055	6.74085	4.7665			Probe-like	Cc1ccc(OCCCCCCNCCO)c(C)c1		49		GNF-Pf-3086	GNF	1.969
317	D	C5	MMV665971	101.785	7.9302	5.6075	100.998	6.85611	4.848			Probe-like	CCOC(=O)C1=C(C)N=C2SC(=Cc3cc(Cl)ccc3O)C(=O)N2C1c4ccc(OC)cc4		97	489	TCMDC-124112;SJ000154494	GSK;StJude	0.746141071;15
318	D	C6	MMV001241	100.213	0.420729	0.2975	100.958	1.26784	0.8965			Probe-like	COc1ccc(C)c2sc(nc12)N(Cc3cccnc3)C(=O)c4ccc(cc4)C#N		91		SJ000260272	StJude	15
319	D	C7	MMV000720	108.326	0.360624	0.255	101.731	0.173241	0.1225			Probe-like	Cc1ccnc(NC(c2cccc(OCc3ccccc3)c2)c4ccc5cccnc5c4O)c1		97	1015	TCMDC-125558;SJ000112364	GSK;StJude	0.864359556;1.8131
320	D	C8	MMV000619	113.892	0.30052	0.2125	108.332	2.01667	1.426			Probe-like	CCCCC(O)(C(CN1CCOCC1)c2ccc(Cl)cc2)c3ccc(Cl)cc3		98	1380	SJ000093077	StJude	4.0149
321	D	C9	MMV006753	107.561	0.84075	0.5945	103.279	0.748826	0.5295			Probe-like	CC1=CC(=O)Oc2c1ccc3oc(C(=O)c4ccccc4)c(C)c23		94		GNF-Pf-4622	GNF	0.441
322	D	C10	MMV006787	98.5985	9.79272	6.9245	97.494	8.00869	5.663			Probe-like	CC(C)CCNCC(O)Cn1c2ccccc2c3ccccc13		97	473	GNF-Pf-4600	GNF	0.2009
323	D	C11	MMV665794	108.667	1.44179	1.0195	102.546	0.403758	0.2855			Probe-like	FC(F)(F)c1cccc(Nc2nc3ccccc3nc2Nc4cccc(c4)C(F)(F)F)c1		99	313	TCMDC-124162	GSK	0.137159516
326	D	D2	MMV000917	94.905	14.8959	10.533	90.935	12.7916	9.045			Probe-like	COc1ccc2C3CC(=Nc4ccccc4N3C(=O)c2c1OC)c5ccc(C)cc5		93	1240	SJ000152435	StJude	2.5292
327	D	D3	MMV666125	100.807	2.10294	1.487	96.068	3.34179	2.363			Probe-like	CC1=C(CC(=O)c2cccc(c2)[N+](=O)[O-])C(=O)c3ccccc3C1=O		95	381	GNF-Pf-119	GNF	2.844
328	D	D4	MMV665987	94.7265	16.1086	11.3905	89.83	13.3162	9.416			Probe-like	CCCCCCc1cc(O)c2C3=C(CCC(C)C3)C(=O)Oc2c1		96	534	GNF-Pf-4816	GNF	0.364
329	D	D5	MMV007574	110.62	1.20137	0.8495	105.724	1.32512	0.937			Probe-like	O=C(Nc1ccc(cc1)C23CC4CC(CC(C4)(C2)c5ccccc5)C3)c6cccs6		96	826	GNF-Pf-4509	GNF	0.645
330	D	D6	MMV000326	117.544	7.14956	5.0555	109.798	6.16526	4.3595			Probe-like	Cc1ccc2nc(C)cc(Nc3cccc(c3)C(F)(F)F)c2c1		98	1170	SJ000029230	StJude	0.8787
331	D	D7	MMV000604	106.075	1.6221	1.147	103.606	3.39906	2.4035			Probe-like	COc1ccc(cc1)C2=CC(=O)Oc3c4CN(Cc5ccc(F)cc5)COc4ccc23		96	735	SJ000092540	StJude	5.2107
332	D	D8	MMV007557	106.415	0.30052	0.2125	102.221	0.403758	0.2855			Probe-like	COc1ccc(CCNC(=O)c2cc(ccc2Sc3ccc(F)cc3)S(=O)(=O)N4CC(C)CC(C)C4)cc1OC		97	632	GNF-Pf-512	GNF	1.054
333	D	D9	MMV000699	100.425	2.52296	1.784	100.672	1.20986	0.8555			Probe-like	Cc1ccc(cc1)C2CC(n3nc(cc3N2)C(=O)N4CCN(CC4)C(c5ccccc5)c6ccccc6)C(F)(F)F		98	454	SJ000111340	StJude	0.6684
334	D	D10	MMV009127	104.63	2.82348	1.9965	101.202	2.41972	1.711			Probe-like	CC1CCN(Cc2c(O)ccc3C=C(C(=O)Oc23)c4nc5ccccc5s4)CC1		91	1132	GNF-Pf-3388	GNF	12.5
335	D	D11	MMV665786	89.121	8.41598	5.951	96.476	5.76151	4.074			Probe-like	Clc1ccc2OC(=O)C=C(NC3CCN(CCCc4ccccc4)CC3)c2c1		97	846	GNF-Pf-2217	GNF	0.408
338	D	E2	MMV006250	102.995	5.66393	4.005	95.775	3.83959	2.715			Probe-like	CCOC(=O)c1cnc2c(C)cccc2c1Nc3ccc(cc3)C(=O)C		94	314	GNF-Pf-5409	GNF	0.1187
339	D	E3	MMV666079	104.155	6.97914	4.935	96.04	5.21845	3.69			Probe-like	Cc1ccc2cc3c(N)c4c(C)ccc(C)c4nc3nc2c1		98	1310	GNF-Pf-4791	GNF	0.431
340	D	E4	MMV665969	105.725	2.39709	1.695	100.625	0.502046	0.355			Probe-like	COc1cccc(c1)C(=O)NC(c2ccc(C)cc2)c3cc(Cl)c4cccnc4c3O		97	393	SJ000128995	StJude	15
341	D	E5	MMV000304	108.9	8.9944	6.36	107.075	0.940452	0.665			Probe-like	CCOc1ccc(Nc2c3ccccc3nc4ccccc24)cc1		97	1060	SJ000026232	StJude	5.7238
342	D	E6	MMV000443	94.18	11.045	7.81	99.15	1.82434	1.29			Probe-like	CCOc1ccc2OCN(Cc3ccc(Cl)cc3)Cc2c1		97	439	SJ000043134	StJude	1.4909
343	D	E7	MMV666604	116.93	9.89949	7	109.565	2.32638	1.645			Probe-like	CCOC(=O)C1=C(C)N=C2SC(=Cc3ccccc3O)C(=O)N2C1c4ccc(OC)c5ccccc45		97	1510	TCMDC-124109	GSK	1.262715066
344	D	E8	MMV008455	115.41	0.0707107	0.05	107.295	4.65983	3.295			Probe-like	COc1ccc(cc1)C2C(C(=O)Nc3cccc(OC)c3)c4ccccc4C(=O)N2C5CCCCC5		97	1180	GNF-Pf-4741	GNF	1.108
345	D	E9	MMV007199	62.64	6.09526	4.31	86.73	8.44285	5.97	97.8756	4.68158	Probe-like	COc1ccccc1N2C(=N)SC(=Cc3ccc(OCc4ccccc4F)cc3)C2=O		95	477.5	GNF-Pf-3700;GNF-Pf-2182	GNF;GNF	0.422;0.741
346	D	E10	MMV085471	117.605	4.80126	3.395	104.005	4.278	3.025			Probe-like	CCOc1ccc(cc1)n2cc(c3ccccc3)c4c(SCc5cc(C)ccc5C)ncnc24		97	1705	GNF-Pf-528	GNF	2.011
347	D	E11	MMV665797	106.795	2.80721	1.985	103.65	2.39002	1.69			Probe-like	CCCCOC(=O)c1ccc(Nc2cc(C)nc3ccc(OC)cc23)cc1		99	584	TCMDC-124192	GSK	0.639573215
350	D	F2	MMV006513	105.625	11.844	8.375	96.175	8.6762	6.135			Probe-like	C(Cc1c[nH]c2ccccc12)Nc3c4ccccc4nc5ccccc35		97	304	GNF-Pf-4540	GNF	0.086
351	D	F3	MMV666095	113.375	5.32451	3.765	104.315	0.685894	0.485			Probe-like	CCCc1c(C)nc2ccc(Br)cc2c1O		64	1190	GNF-Pf-3473	GNF	1.507
352	D	F4	MMV665943	51.73	0.282843	0.2	64.35	2.72943	1.93	87.0639	3.94223	Probe-like	Nc1ccc(cc1)c2nc3cc(Cc4ccc5[nH]c(nc5c4)c6ccc(N)cc6)ccc3[nH]2		100	1420	GNF-Pf-4694;TCMDC-123486;SJ000110765	GNF;GSK;StJude	0.2427;0.511939939;1.0801
353	D	F5	MMV019555	109.125	7.34684	5.195	100.845	6.72459	4.755			Probe-like	C(CCCNc1c2CCCCc2nc3ccccc13)CCNc4c5CCCCc5nc6ccccc46		100	376	TCMDC-124183	GSK	0.195762173
354	D	F6	MMV019741	112.33	4.87904	3.45	104.09	1.25865	0.89			Probe-like	Cc1ccc(C)c(Cn2c(nc3ccccc23)N4CCC(CC4)C(=O)NCc5cccs5)c1		97	1330	TCMDC-124399	GSK	0.937906474
355	D	F7	MMV019690	112.855	5.02753	3.555	105.96	3.77595	2.67			Probe-like	COc1ccc(cc1CN2CCN(CC2)c3ccc(F)cc3)C4NCCc5c4[nH]c6ccccc56		97	934.5	TCMDC-124340	GSK	0.776498929
356	D	F8	MMV000621	116.925	8.71863	6.165	106.18	7.99031	5.65			Probe-like	CCCCCCC(O)(C(CN1CCOCC1)c2ccccc2)c3ccc(F)cc3		93		SJ000093180	StJude	3.1801
357	D	F9	MMV008173	114.525	7.82767	5.535	103.38	7.04278	4.98			Probe-like	COc1cc(OC)cc(c1)N2C(=O)N(Cc3ccc(cc3)C(C)(C)C)c4ccccc4S2(=O)=O		97	1430	GNF-Pf-1750	GNF	3.75
358	D	F10	MMV019241	113.335	14.2482	10.075	103.335	13.527	9.565			Probe-like	Brc1cccc(c1)C(=O)Nc2ccc(cc2)c3nc4cc5ccccc5cc4[nH]3		93	450	TCMDC-123806	GSK	0.362646111
359	D	F11	MMV665783	106.295	8.97319	6.345	100.935	3.83959	2.715			Probe-like	CCN(CC)CCCNc1ccnc2cc3ccccc3cc12		90		GNF-Pf-5073	GNF	0.0338
362	D	G2	MMV000787	111.495	2.07182	1.465	101.465	3.83959	2.715			Probe-like	CCCOCc1cc(CN2CCN(CC2)c3cccc(Cl)c3)c(O)c4ncccc14		97	407	SJ000117451	StJude	1.0963
363	D	G3	MMV666106	105.45	1.59806	1.13	96.62	2.39002	1.69			Probe-like	O=C(NC1CCCCC1)C(N(CCc2ccccc2)C(=O)c3occc3)c4cccs4		90	1070	TCMDC-123798	GSK	1.042077616
364	D	G4	MMV666022	112.745	4.13657	2.925	103.78	0.820244	0.58			Probe-like	COc1ccc(cc1)C(=O)NC(c2ccccc2Cl)c3cc(Cl)c4cccnc4c3O		96	830	GNF-Pf-3837	GNF	2.369
365	D	G5	MMV498479	106.675	5.33866	3.775	103.335	0.445477	0.315			Probe-like	CCOC(=O)c1cnc2c(CC)cccc2c1O		87		GNF-Pf-2742	GNF	1.663
366	D	G6	MMV007396	111.13	5.8407	4.13	104.005	5.7912	4.095			Probe-like	Cc1ccccc1OCCSc2nc3ccc(NC(=O)c4cccs4)cc3s2		96	697	GNF-Pf-3312	GNF	0.497
367	D	G7	MMV000617	131.14	2.65872	1.88	115.925	0.883883	0.625			Probe-like	COc1ccc(cc1)C(O)(CCC(C)C)C(CN2CCOCC2)c3ccc(Cl)cc3		97		SJ000093004	StJude	4.6141
368	D	G8	MMV006764	85.775	0.92631	0.655	80.42	0.0424264	0.03			Probe-like	CCOc1c(Br)cc(cc1OC)C2C(=CN(C)C=C2C(=O)OC)C(=O)OC		96	511.5	GNF-Pf-4926	GNF	0.2925
369	D	G9	MMV007275	115.935	2.7365	1.935	106.495	1.7607	1.245			Probe-like	Cc1ccc(F)cc1NC(=O)c2cc(Cl)ccc2Nc3ccccc3		99	539	GNF-Pf-5304	GNF	0.1914
370	D	G10	MMV007273	105.49	0.66468	0.47	97.195	0.0636396	0.045			Probe-like	COc1cc(cc(OC)c1O)c2nc(c3ccc(Sc4ccccc4)cc3)c([nH]2)c5ccccc5		97	350	GNF-Pf-2782	GNF	1.278
371	D	G11	MMV666026	108.455	6.21547	4.395	98.8	8.37214	5.92			Probe-like	COc1ccc(cc1)c2cc3C(=O)c4ccccc4c3nn2		97		GNF-Pf-2812	GNF	3.84
374	D	H2	MMV665923	89.55	24.5366	17.35	94.335	9.65201	6.825			Probe-like	FC(F)(F)c1cccc(c1)N2N=Nc3ccccc3C2=N		83		GNF-Pf-2570	GNF	0.1343
375	D	H3	MMV666025	105.025	9.89242	6.995	99.51	4.59619	3.25			Probe-like	OC(Cn1nnc2ccccc12)Cn3c4ccc(Br)cc4c5cc(Br)ccc35		98	1260	GNF-Pf-3204	GNF	3.37
376	D	H4	MMV666060	113.585	1.91626	1.355	103.16	2.07889	1.47			Probe-like	COc1ccc(CN2CCCC(C2)C(=O)c3ccc(cc3)C(F)(F)F)c(O)c1		97		TCMDC-124631	GSK	0.848636956
377	D	H5	MMV666597	110.915	5.09824	3.605	101.645	1.06773	0.755			Probe-like	CCCCCCc1cc2C=C(C(=Nc3ccccc3C)Oc2cc1O)c4nc5ccccc5[nH]4		96	551	GNF-Pf-5687	GNF	2.123
378	D	H6	MMV007224	104.4	9.88535	6.99	95.505	3.83959	2.715			Probe-like	Brc1ccc(Nc2nc3ccccc3nc2Nc4ccc(Br)cc4)cc1		98	1061	GNF-Pf-2233;TCMDC-125776	GNF;GSK	0.809;0.782640781
379	D	H7	MMV020912	94.74	16.6029	11.74	99.245	2.32638	1.645			Probe-like	Cc1ccc(cc1NCc2cc(Cc3ccccc3)ccc2O)c4oc5ccccc5n4		64		TCMDC-125705	GSK	1.034054877
380	D	H8	MMV007181	108.465	3.40118	2.405	104.85	2.70115	1.91			Probe-like	Cc1cc(Nc2ccc(OCc3ccccc3)cc2)nc4cc(O)ccc14		96	684	GNF-Pf-5460	GNF	0.0736
381	D	H9	MMV007113	111.08	4.58205	3.24	102.665	0.629325	0.445			Probe-like	c1ccc(cc1)C2=Nc3ccccc3N=C(c4ccccc4)c5ccccc25		99	661.5	GNF-Pf-4075	GNF	0.678
382	D	H10	MMV007228	106.58	0.296985	0.21	99.465	1.7607	1.245			Probe-like	Cc1cccc(c1)N2C(=O)C3C(C2=O)C4(C(=O)C3(C(=C4c5ccc6OCOc6c5)c7ccc8OCOc8c7)c9ccccc9)c%10ccccc%10		94	304.5	GNF-Pf-4456	GNF	1.073
383	D	H11	MMV665972	69.41	9.29138	6.57	68.795	5.02753	3.555			Probe-like	Oc1ccc2ccccc2c1C(NC(=O)Cc3ccccc3)c4ccc(Cl)cc4		97	1140	SJ000156476	StJude	15
386	E	A2	MMV073843	103.856	2.88712	2.0415	104.459	3.67483	2.5985			Probe-like	CN(C)c1ccc(cc1)N=Cc2ccc(cc2)N3CCOCC3		96		GNF-Pf-2865	GNF	0.1748
387	E	A3	MMV006303	107.089	5.38038	3.8045	108.837	3.09854	2.191			Probe-like	c1(c(ccn2)NCCN(CC)CC)c2cc(cccc3)c3c1			391	GNF-Pf-5177	GNF	0.02859
388	E	A4	MMV667490	98.411	5.2934	3.743	102.132	5.13218	3.629			Probe-like	C12=C(N=CN(CCCn(ccn3)c3)C1=N)Oc4c(ccc(cccc5)c45)C2c6ccc(OC)c(OC)c6			1790	NA	Commercial libraries	NA
389	E	A5	MMV667492	90.754	2.35891	1.668	102.526	1.10309	0.78			Probe-like	C1(N(C)N=O)=C(NC2CCCCC2)C(=O)c(cccc3)c3C1=O			1190	NA	Commercial libraries	NA
390	E	A6	MMV019881	110.733	11.0521	7.815	110.276	10.1109	7.1495			Probe-like	O=C(NC1CCN(Cc2ccccc2)CC1)c3cc(cc(c3)C(=O)NC4CCN(Cc5ccccc5)CC4)C(=O)NC6CCN(Cc7ccccc7)CC6		98	646	TCMDC-124568	GSK	1.038572911
391	E	A7	MMV000478	95.2595	4.61387	3.2625	104.067	2.52437	1.785			Probe-like	CCOc1cc2CCNC(c3cc(Cl)ccc3O)c2cc1OCC		98	746	GNF-Pf-4603;SJ000053107	GNF;StJude	0.404;0.8976
392	E	A8	MMV020403	105.847	6.38942	4.518	103.299	6.36043	4.4975			Probe-like	COc1ccc(cc1)c2cn3c(C(=O)Nc4ccccc4Cl)c(c5CCCCn2c35)c6ccccc6		80		TCMDC-125125	GSK	0.79193223
393	E	A9	MMV007764	111.148	8.03344	5.6805	109.526	4.34305	3.071			Probe-like	CCCCC1=C(CCC)C(=N)c2ccccc2N1C		77	716	GNF-Pf-4338	GNF	0.3113
394	E	A10	MMV665830	103.564	10.1031	7.144	104.932	6.83348	4.832			Probe-like	CC1CC2=C(CC1CNCCCN(C)C)C(C)(C)CCC2		98	1005	GNF-Pf-1379	GNF	0.2497
395	E	A11	MMV665886	84.103	7.73292	5.468	86.912	4.90025	3.465			Probe-like	CC(Oc1ccc(NC(=O)c2cccs2)cc1)C(=O)c3ccc(Cl)cc3		87	1030	TCMDC-125438	GSK	0.77431091
398	E	B2	MMV396664	97.2605	2.8956	2.0475	94.866	4.18749	2.961			Probe-like	c1(C(OCC)=O)c(cc(cc2)OC(=O)c(cc3OC)cc(OC)c3OC)c2n(c4ccccc4)c1C			615	NA	Commercial libraries	NA
399	E	B3	MMV001239	64.1105	1.70201	1.2035	92.0855	1.66382	1.1765	94.608	2.28882	Probe-like	COc1ccc2sc(nc2c1)N(Cc3cccnc3)C(=O)c4ccc(cc4)C#N	89			SJ000260261	StJude	15
400	E	B4	MMV667491	69.084	0.640639	0.453	87.3445	1.08117	0.7645	95.3468	2.4414	Probe-like	C12=C(N=CN(CCCN(C)C)C1=N)Oc3c(ccc(cccc4)c34)C2c5ccc(OC)cc5			1230	NA	Commercial libraries	NA
401	E	B5	MMV006169	113.688	11.9452	8.4465	102.288	5.6717	4.0105			Probe-like	C(Nc1nc(Nc2ccccc2)nc3ccccc13)c4ccccc4	95		776	GNF-Pf-4180	GNF	0.1579
402	E	B6	MMV086103	95.7025	6.04223	4.2725	94.5545	3.90394	2.7605			Probe-like	CC1=CC(=O)Oc2c1ccc3oc(C(=O)c4ccc(C)cc4)c(C)c23		96	906	TCMDC-125583	GSK	1.026892859
403	E	B7	MMV084434	27.117	0.609526	0.431	36.548	2.92884	2.071	95.6964	1.11433	Probe-like	COc1ccc(C=C2SC(=NC2=O)Nc3ccc(F)cc3)c(OC)c1		92	591	GNF-Pf-2150;GNF-Pf-1923;GNF-Pf-1268	GNF;GNF;GNF	0.266;0.2705;1.063
404	E	B8	MMV666692	99.182	8.48528	6	101.702	12.4055	8.772			Probe-like	CCCCCCc1cc2C=C(C(=O)Oc2cc1O)c3csc(C=Cc4ccccc4)n3		92	387	TCMDC-125662	GSK	0.970292283
405	E	B9	MMV665836	55.8725	2.51801	1.7805	86.489	8.53902	6.038	90.3497	5.57923	Probe-like	COc1ccc(C=C2SC(=NC2=O)Nc3ccccc3)cc1		71	551	GNF-Pf-4742;GNF-Pf-2875	GNF;GNF	0.2921;0.342
406	E	B10	MMV665881	97.962	2.97126	2.101	104.135	6.86954	4.8575			Probe-like	COc1ccc(CNC(=O)C2=CC3=C(N=C4C=CC=CN4C3=O)N(CCc5ccccc5)C2=N)cc1		95	1060	TCMDC-124474	GSK	0.330441791
407	E	B11	MMV665875	88.8005	5.19229	3.6715	95.927	6.39225	4.52			Probe-like	CN1C(=O)N(C)c2cc(CNCCNc3ccnc4cc(Cl)ccc34)ccc12		90	545	TCMDC-125236	GSK	0.140053664
410	E	C2	MMV007020	102.263	9.80686	6.9345	102.138	2.39285	1.692			Probe-like	CCOc1ccc2nc(C)cc(Nc3ccc(cc3)N(C)C)c2c1	94		4000	GNF-Pf-2277	GNF	0.344
411	E	C3	MMV006656	101.671	2.55266	1.805	104.621	6.44457	4.557			Probe-like	CCOC(=O)C1=CN(C)C=C(C1c2cc(Br)c(OCC)c(OC)c2)C(=O)OCC		97	518.5	GNF-Pf-3904	GNF	0.913
412	E	C4	MMV396726	99.5065	11.7868	8.3345	99.8545	7.87929	5.5715			Probe-like	c1(C#N)nc(Cc2cccc(cccc3)c23)oc1N(CC4)CCN4C(c5ccccc5)c6ccccc6			1160	NA	Commercial libraries	NA
413	E	C5	MMV006522	104.344	5.67029	4.0095	102.105	5.32522	3.7655			Probe-like	CCOc1ccc2nc(C)cc(Nc3ccc(Br)cc3)c2c1	96		480	GNF-Pf-2807	GNF	0.1135
414	E	C6	MMV666686	96.428	7.48402	5.292	101.897	7.0145	4.96			Probe-like	COc1ccccc1C(=O)ON=C(N)Cc2cccc3ccccc23		97	814	GNF-Pf-4558	GNF	0.352
415	E	C7	MMV007474	103.11	0.306884	0.217	104.1	0.658316	0.4655			Probe-like	COc1cc2CCN(C)C3Cc4ccc(Oc5cc(CC6N(C)CCc7cc(OC)c(OC)c(Oc1cc23)c67)ccc5O)cc4		96	1270	GNF-Pf-1034	GNF	0.997
416	E	C8	MMV006962	99.6675	5.4822	3.8765	100.746	4.00364	2.831			Probe-like	Clc1ccc(cc1)C(=O)Nc2ccc(cc2)c3nc4cc(NC(=O)c5ccc(Cl)cc5)ccc4[nH]3		ND		GNF-Pf-364	GNF	0.993
417	E	C9	MMV665813	113.52	10.6094	7.502	114.998	2.308	1.632			Probe-like	CCOC(=O)c1cnc2ccc(OC)cc2c1NCc3ccccc3		87		SJ000279506	StJude	2.7659
418	E	C10	MMV080034	94.4975	8.07162	5.7075	93.0695	6.92328	4.8955			Probe-like	n1c(N)c2c(cccc2)nc1Nc3cccc(F)c3			1000	NA	Commercial libraries	NA
419	E	C11	MMV019199	97.7185	8.86076	6.2655	98.0985	10.2198	7.2265			Probe-like	COc1cccc(Nc2nc(N)c3ccccc3n2)c1	94		4000	TCMDC-123746	GSK	0.933694007
422	E	D2	MMV396652	103.82	2.69125	1.903	101.205	5.34148	3.777			Probe-like	c1(C(c2cccs2)N(CCN3c4ccccc4)CC3)c(C)c(C)sc1NC(c5ccccc5)=O			1180	NA	Commercial libraries	NA
423	E	D3	MMV000704	94.552	11.0379	7.805	105.588	2.42891	1.7175			Probe-like	c1(Nc(cc2)ccc2N(CC3)CCN3C)c4c(ccc(OC)c4)ncc1C(OCC)=O			1100	GNF-Pf-264;SJ000111745	GNF;StJude	1.091;0.5746
424	E	D4	MMV396635	101.03	0.152735	0.108	100.94	3.82403	2.704			Probe-like	n12c(nc(c3ccc(Cl)s3)cc1C(F)(F)F)cc(C(=O)NC(CC4)CCN4Cc5ccccc5)n2			959	NA	Commercial libraries	NA
425	E	D5	MMV000986	101.275	10.8244	7.654	101.626	10.1442	7.173			Probe-like	c1(N(CC2)CCN2C)c3c(nc(Nc(ccc4O)cc4)n1)cccc3			1430	GNF-Pf-3723;SJ000180366	GNF;StJude	0.626;2.7481
426	E	D6	MMV008160	85.975	6.91833	4.892	91.661	6.51952	4.61			Probe-like	CN1C=C(C(c2ccccc12)c3c[nH]c4ccccc34)c5ccc6ccccc6n5		95	552	GNF-Pf-3586	GNF	1.144
427	E	D7	MMV000753	89.532	1.50614	1.065	88.063	2.03222	1.437			Probe-like	Oc1ccc(cc1)c2nc(c3ccc4oc5ccc(cc5c4c3)c6[nH]c(nc6c7ccccc7)c8ccc(O)cc8)c([nH]2)c9ccccc9		98	326	GNF-Pf-1410;TCMDC-125639;SJ000113745	GNF;GSK;StJude	3.3;1.112712427;8.1132
428	E	D8	MMV011436	106.083	7.89273	5.581	106.242	7.27896	5.147			Probe-like	CC(C)(C)c1ccc(cc1)C2CC(=C3C(N(C(=O)c4ccccc4Cl)c5ccccc5N=C3C2)c6ccc(F)cc6)O		96	946.5	GNF-Pf-2300	GNF	2.63
429	E	D9	MMV665882	93.655	4.42366	3.128	102.626	7.66221	5.418			Probe-like	OC(CNC1CCCCC1)Cn2c3ccc(I)cc3c4cc(I)ccc24		97	466	TCMDC-124074	GSK	0.337088449
430	E	D10	MMV665809	91.744	3.70665	2.621	93.314	5.0841	3.595			Probe-like	Oc1ccc(Br)cc1CN2CCN(Cc3ccc(Cl)cc3)CC2		97		SJ000292024	StJude	1.4809
431	E	D11	MMV665810	84.371	16.733	11.832	85.796	13.6217	9.632	93.1057	1.28574	Probe-like	O=C(Nc1cccc(c1)C2=NCCN2)Nc3cccc(c3)C4=NCCN4		83	1010	TCMDC-124304;SJ000113875	GSK;StJude	0.419334795;1.8908
434	E	E2	MMV665927	86.2015	0.191626	0.1355	98.0825	1.02601	0.7255			Probe-like	ClCC(=O)NCCOc1ccc(Cl)cc1Cl		94	555	GNF-Pf-2296	GNF	0.538
435	E	E3	MMV667486	98.0185	3.98738	2.8195	98.6295	3.16572	2.2385			Probe-like	CCOc1ccc(cc1)N2C(=NC(=NC2(C)C)N)N	92			GNF-Pf-808;TCMDC-124280;SJ000034422	GNF;GSK;StJude	0.079;0.259088527;0.2377
436	E	E4	MMV667488	95.5925	10.5606	7.4675	104.56	8.4874	6.0015			Probe-like	C12=C(C=C(C(=O)NCc(cccn3)c3)C(=N)N1CCc(cc4)ccc4OC)C(=O)N(C=CC=C5C)C5=N2			373	TCMDC-124470	GSK	1.398614208
437	E	E5	MMV006825	109.941	2.74145	1.9385	106.819	0.231224	0.1635			Probe-like	n1c(Nc(cc2)ccc2OC)cc(C)nc1NCc3ccccc3			467	GNF-Pf-2776	GNF	0.1508
438	E	E6	MMV009085	58.871	7.24219	5.121	93.1045	6.54852	4.6305	92.6074	1.59445	Probe-like	OCCCCN1C(=O)c2ccc3C(=O)N(CCCCO)C(=O)c4ccc(C1=O)c2c34		97	795	GNF-Pf-3184	GNF	0.354
439	E	E7	MMV007591	101.795	0.666095	0.471	102.692	0.87752	0.6205			Probe-like	COc1ccc(cc1)C(=O)C(CCC(CNC(C)(C)C)C(=O)c2ccc(OC)cc2)CNC(C)(C)C		85		GNF-Pf-877	GNF	1.121
440	E	E8	MMV128432	97.8015	6.36608	4.5015	97.6845	7.81282	5.5245			Probe-like	COc1cc(CNCCc2ccc(Cl)cc2)cc(OC)c1O		97	1790	SJ000156747	StJude	6.8884
441	E	E9	MMV665852	124.599	7.29522	5.1585	117.028	7.25916	5.133			Probe-like	Clc1ccc(NC(=O)Nc2ccc(Cl)c(Cl)c2)cc1Cl		96	1160	GNF-Pf-2903	GNF	1.028
442	E	E10	MMV396717	80.269	12.4069	8.773	96.508	12.7944	9.047			Probe-like	c([nH]nc1c2c(O)cc(C)c(Cl)c2)(C3=O)c1C(c4ccccc4F)N3CCc(cc5)ccc5OC			916	NA	Commercial libraries	NA
443	E	E11	MMV638723	88.556	6.82782	4.828	86.2175	6.01677	4.2545			Probe-like	N1(C=CC(N)=NC1=O)C2O[C@@H]([C@@H](O)[C@H]2O)CO			385	NA	Commercial libraries	NA
446	E	F2	MMV396594	87.0965	14.041	9.9285	88.929	12.4889	8.831			Probe-like	c12c(nc(c3ccc(OC)cc3)nc1N4CCN(C(=O)C5CCCCC5)CC4)sc(CCCC6)c26			1060	NA	Commercial libraries	NA
447	E	F3	MMV396665	102.219	7.82414	5.5325	102.51	7.59221	5.3685			Probe-like	c1(sc(cc2c(c3CC2)c4ccc3)c4n1)NC(=O)c(cc5OC)cc(OC)c5OC			898	NA	Commercial libraries	NA
448	E	F4	MMV396723	91.6735	4.08637	2.8895	98.255	1.26148	0.892			Probe-like	N1(CC(=O)c(ccc(Cl)c2Cl)c2)c3c(cccc3)N(CCN4CCCCC4)C1=N			1240	NA	Commercial libraries	NA
449	E	F5	MMV007654	91.8445	9.92283	7.0165	94.4115	9.62584	6.8065			Probe-like	Cc1ccc(C)c(c1)c2csc(Nc3ccc(C)c(C)c3)n2		94		GNF-Pf-5300	GNF	0.493
450	E	F6	MMV011832	102.184	4.61246	3.2615	106.541	1.11228	0.7865			Probe-like	Oc1ccc2ccccc2c1CNc3nc4ccccc4[nH]3		83	646	GNF-Pf-2551	GNF	0.652
451	E	F7	MMV020750	109.216	3.40896	2.4105	101.986	5.19936	3.6765			Probe-like	COc1cc(cc(OC)c1O)c2nc(c3ccccc3)c([nH]2)c4ccccc4		97	1180	TCMDC-125505	GSK	0.774096447
452	E	F8	MMV007092	98.227	9.2235	6.522	105.475	7.49957	5.303			Probe-like	CCOc1ccc(CN2CCN(CC(O)COc3ccc(OCC(O)CN4CCN(Cc5ccc(OCC)cc5)CC4)cc3)CC2)cc1		97	1200	GNF-Pf-2381	GNF	1.372
453	E	F9	MMV665898	102.829	2.36951	1.6755	108.435	1.05005	0.7425			Probe-like	COc1cc(cc(OC)c1OC)C(=O)Nc2ccc(cc2)c3nc4ccccc4[nH]3		95	1220	TCMDC-125796	GSK	0.982
454	E	F10	MMV665864	129.891	2.37659	1.6805	119.495	4.32254	3.0565			Probe-like	CCCCNc1nc(NC(C)(C)C)nc(NC(C)(C)C)n1		98	706	GNF-Pf-14	GNF	2.157
455	E	F11	MMV665814	98.6115	10.8138	7.6465	98.7685	10.818	7.6495			Probe-like	Oc1c(ccc2cccnc12)C(Nc3ccccn3)c4cccc(Oc5ccccc5)c4		97	1010	GNF-Pf-4451;SJ000112775	GNF;StJude	0.328;2.9214
458	E	G2	MMV007285	102.231	2.04849	1.4485	107.114	2.05344	1.452			Probe-like	CCOc1ccc(Nc2ccnc3cc(Cl)ccc23)cc1	94		4000	GNF-Pf-3801	GNF	0.956
459	E	G3	MMV396663	92.535	4.39962	3.111	97.044	6.27911	4.44			Probe-like	c1(C(c(cccn2)c2)N3CCC(CC3)Cc4ccccc4)c(C)c(C)sc1NC(=O)c5ccco5			1020	NA	Commercial libraries	NA
460	E	G4	MMV007041	98.799	9.54311	6.748	104.481	6.30739	4.46			Probe-like	Cc1ccc2c(C)nc(Nc3nc(C)cc(n3)c4ccccc4)nc2c1	73		4000	GNF-Pf-4363	GNF	0.975
461	E	G5	MMV000340	103.795	4.48447	3.171	105.201	6.0995	4.313			Probe-like	CCN1C2=C(CCC2)C(=N)C3=C1CCCC3		77	694.5	SJ000031508	StJude	3.125
462	E	G6	MMV666687	103.621	0.767211	0.5425	105.893	2.95995	2.093			Probe-like	COc1cc(cc(OC)c1OC)C(=O)ON=C(N)Cc2cccc3ccccc23		99	782	GNF-Pf-4689	GNF	0.2796
463	E	G7	MMV645672	105.774	5.74383	4.0615	105.696	4.109	2.9055			Probe-like	C12=C(c3c(cccc3)C1=O)Nc4c(cccc4)SC2c5ccccc5			890	NA	Commercial libraries	NA
464	E	G8	MMV011438	89.669	4.22001	2.984	92.203	4.2483	3.004			Probe-like	COC(=O)c1ccc(cc1)C2N(C(=O)c3ccccc3)c4ccccc4N=C5CC(CC(=C25)O)c6ccc(F)cc6		98	326.5	GNF-Pf-4836	GNF	0.332
465	E	G9	MMV665840	106.703	2.61983	1.8525	108.506	6.68923	4.73			Probe-like	Clc1ccc(cc1Cl)C(=O)Nc2ccc(cc2)c3nc4ccccc4[nH]3		97	838	GNF-Pf-3147	GNF	0.523
466	E	G10	MMV665894	92.9765	0.700743	0.4955	99.8365	2.17294	1.5365			Probe-like	CC(=O)c1sc(NC(=O)Nc2ccc(C)cc2C)nc1C		64	536	TCMDC-124895	GSK	0.906196274
467	E	G11	MMV011522	99.928	10.3266	7.302	95.7335	11.1829	7.9075			Probe-like	Cc1ccc(Nc2nc(N)c3ccccc3n2)cc1Cl	96		4000	GNF-Pf-1374;SJ000201287	GNF;StJude	0.527;15
470	E	H2	MMV020243	104.429	4.2879	3.032	106.421	2.82772	1.9995			Probe-like	n1c(N(C)C)cc(C)nc1Nc(cc2)ccc2NC(=O)Nc3ccccc3			1150	TCMDC-124961	GSK	0.134258604
471	E	H3	MMV667489	100.458	4.05455	2.867	103.01	1.20632	0.853			Probe-like	N1C(c2cccc(cccc3)c23)C(CC=C4)C4c5c1c(Cl)ccc5C(OC)=O			939	NA	Commercial libraries	NA
472	E	H4	MMV396770	88.7365	2.14183	1.5145	100.892	2.6764	1.8925			Probe-like	c(n1)(nc(NNC(=O)c(cc2)ccc2)cc1N(CCC3)C3)N(C4)CCC4			1330	NA	Commercial libraries	NA
473	E	H5	MMV009015	106.095	1.58109	1.118	106.987	1.02743	0.7265			Probe-like	OC(COc1ccccc1C(=O)CCc2ccccc2)CN3CCCCC3		97	676.5	GNF-Pf-5152	GNF	0.881
474	E	H6	MMV008829	104.787	4.18607	2.96	106.233	3.24279	2.293			Probe-like	CCCN1C(=N)C(=CC2=C1N=C3N(C=CC=C3C)C2=O)C(=O)NC4CCCCC4		96	1109	GNF-Pf-3517	GNF	0.46
475	E	H7	MMV011895	74.48	8.30143	5.87	91.244	1.19925	0.848	93.9435	2.60091	Probe-like	Nc1ccc(cc1)c2nc3cc(Oc4ccc(Oc5ccc6[nH]c(nc6c5)c7ccc(N)cc7)cc4)ccc3[nH]2		97	842	GNF-Pf-3264	GNF	0.2884
476	E	H8	MMV666689	93.0865	8.17203	5.7785	95.211	6.3484	4.489			Probe-like	COc1ccc(Nc2nc(NN=Cc3ccc(O)cc3)nc(Nc4ccc(cc4)[N+](=O)[O-])n2)cc1		98	532	TCMDC-124127	GSK	1.117042239
477	E	H9	MMV665824	61.158	8.4273	5.959	63.9125	8.76176	6.1955	54.332	2.08601	Probe-like	Cn1c(nc2ccccc12)C(=O)c3cccc4ccccc34		89		GNF-Pf-5189	GNF	0.00692
478	E	H10	MMV665812	96.2175	8.53831	6.0375	95.3735	8.20739	5.8035			Probe-like	CCc1ccc(CNCC(O)c2ccccc2)cc1		97		SJ000209165	StJude	2.1685
479	E	H11	MMV001041	95.131	7.34543	5.194	97.4065	5.44967	3.8535			Probe-like	OCCNc1nc(Nc2ccc(Cl)c(Cl)c2)nc3ccccc13	94		590	GNF-Pf-3259;SJ000201788	GNF;StJude	0.1399;15
