# Supplementary material for: Identification of inhibitors that dually target the new permeability pathway and dihydroorotate dehydrogenase in the blood stage of Plasmodium falciparum
Source: Sci Rep. 2016 Nov 22;6:37502. doi: 10.1038/srep37502 (PMC5118696; doi:10.1038/srep37502)
Supplement: Supplementary Table S2 [file srep37502-s3.xls]

## Sheet: Complete Dataset
	Furosemide		200µM					NPPB	50µM						MMV007571		5µM					MMV020439		5µM
	Average				SEM			Average				SEM			Average				SEM			Average				SEM
compound	1hr	3hr	6hr		1hr	3hr	6hr	1hr	3hr	6hr		1hr	3hr	6hr	1hr	3hr	6hr		1hr	3hr	6hr	1hr	3hr	6hr		1hr	3hr	6hr
2-Hydroxyglutarate	0.991213	1.0886	1.06559		0.11676	0.161618	0.0789014	0.489502	0.390121	0.267567		0.0859611	0.139927	0.0425314	-0.535376	0.56842	-0.00701635		0.703184	0.321294	0.231256	0.665777	1.15353	0.580247		0.251899	0.332611	0.108694
2-Ketoglutarate	0.175063	0.0146387	0.105748		0.0574172	0.0630414	0.0307397	0.0809872	-0.0273049	-0.0042215		0.0236901	0.0361454	0.0130864	-0.252989	-0.0783508	-0.0597089		0.166303	0.0962554	0.0321414	0.0533851	0.052889	-0.0491803		0.0917112	0.0912545	0.0301419
3-Phosho-D-glycerate	-0.337292	-0.519519	-0.142118		0.169874	0.0627656	0.0750702	-0.193348	-0.232152	-0.132875		0.0573353	0.0602678	0.0910227	-0.195054	-0.901641	-1.13594		0.0973805	0.211377	0.127423	-0.532304	-1.1763	-1.04341		0.0940925	0.264714	0.149627
6-Phospho-D-gluconate	-0.425139	-0.908583	-0.557591		0.141361	0.281503	0.146415	-0.0622868	-0.69038	-0.293725		0.0705914	0.342053	0.0500203	-0.0786994	-1.26383	-0.800993		0.364042	0.276609	0.396896	-0.456046	-1.17132	-0.774741		0.103978	0.219079	0.486736
Acetyl-CoA	-0.0801621	-0.223939	0.127898		0.154959	0.360454	0.189678	-0.357047	-0.548371	-0.188706		0.095746	0.276369	0.0868113	-0.327488	-0.918291	-0.916655		0.202164	0.229263	0.169409	-1.13584	-1.42942	-1.05143		0.105299	0.321383	0.0622711
ADP	-0.595789	-0.843821	-0.275503		0.18	0.131052	0.24659	-0.112178	-0.478823	-0.202789		0.26911	0.206191	0.29949	0.40364	-0.304772	-0.0435283		0.232574	0.0712638	0.29659	0.0728711	-0.373337	-0.108493		0.316178	0.0880379	0.284232
AGEYG	-0.659161	-0.830129	0.117031		0.21186	0.227028	0.218475	-0.0407764	-0.261478	0.509983		0.10509	0.24621	0.196386	-0.100066	-0.651362	-0.203968		0.229683	0.154585	0.416134	-0.588118	-0.718771	-0.0956295		0.0777712	0.0059102	0.358
AMP	-0.904877	-1.1368	-0.555104		0.34103	0.168747	0.397383	-0.120173	-0.679807	-0.36119		0.415747	0.466243	0.617356	0.487971	-0.297759	0.0325636		0.306792	0.267656	0.467515	0.556052	-0.375735	-0.0423024		0.719062	0.37593	0.526877
Arginine	-0.108301	0.00168275	0.0313255		0.04438	0.0418399	0.0476471	-0.046244	-0.00768545	-0.00613661		0.0371935	0.00614504	0.00669816	-0.951509	0.067857	-0.0287766		0.88692	0.0231758	0.00699731	-0.0891504	0.016766	-0.0170599		0.0568042	0.034423	0.00706291
Asparagine	0.763418	0.960089	0.557736		0.210837	0.248558	0.123055	0.0199301	0.355985	-0.122198		0.115659	0.285771	0.148066	-0.138114	0.640504	0.325345		0.304752	0.206436	0.359501	0.467199	0.811527	0.526775		0.357712	0.41228	0.0656834
Aspartic Acid	-0.079552	-0.0496143	0.0211749		0.0623177	0.0303017	0.0998348	-0.0250221	-0.0134298	-0.144532		0.030272	0.053218	0.0727824	-0.406555	-0.0590149	0.0370618		0.37915	0.0550528	0.0565683	-0.409389	-0.138167	-0.0325934		0.221233	0.0247575	0.0286349
ATLS	-0.324114	-0.281888	0.0627087		0.0806415	0.159963	0.148763	-0.138859	-0.131951	0.116054		0.105328	0.146449	0.126462	-0.100352	-0.13299	0.141568		0.108857	0.0280466	0.14424	-0.291191	-0.16671	0.130173		0.00528983	0.123592	0.030627
ATP	-0.331141	-0.46636	0.105629		0.169383	0.181152	0.110015	-0.20238	-0.315102	0.0175711		0.0957317	0.311587	0.0477983	0.192749	-0.30381	-0.0242541		0.0192813	0.20903	0.143654	-0.322651	-0.237786	0.0181113		0.105837	0.214472	0.0759717
CDP-ethanolamine	-0.208915	-0.220033	0.409707		0.121107	0.18556	0.128981	-0.10014	-0.314835	0.1566		0.120353	0.229109	0.148614	-0.150642	-0.349844	-0.264738		0.139206	0.159665	0.138454	-0.457381	-0.436597	-0.170918		0.0546445	0.0539555	0.178345
Citrate	-0.0485515	-0.0145295	0.132468		0.107798	0.064005	0.0504871	0.0281434	-0.1557	0.115221		0.0321546	0.0147216	0.0848353	-0.996175	-0.75136	-0.852752		0.126465	0.364801	0.0867343	-1.99706	-3.12245	-0.899899		0.868977	1.6136	0.0522965
CMP	-0.394315	-0.784395	-0.23706		0.280667	0.291316	0.189974	0.0199518	-0.642473	-0.204932		0.170739	0.341344	0.277556	-0.947156	-0.73362	-0.62238		0.43984	0.213987	0.43919	-0.292328	-0.875959	-0.499995		0.241547	0.209239	0.361206
CoA	-0.235001	-0.505927	0.165291		0.220798	0.165463	0.10382	-0.241641	-0.431635	-0.0594174		0.13847	0.229863	0.246699	0.1167	-0.0691069	0.291559		0.131854	0.04775	0.369263	-0.0522308	-0.013181	0.345898		0.1406	0.0762609	0.194488
CTP	-0.567263	-0.661774	-0.142771		0.265374	0.265245	0.0925441	-0.274601	-0.479305	-0.108266		0.105029	0.378659	0.0976204	-0.064523	-0.874833	-0.735419		0.0812078	0.192046	0.185653	-0.737352	-0.919084	-0.57843		0.254133	0.269426	0.180483
Cyclic AMP	-0.508273	-0.527234	0.40725		0.330491	0.16936	0.312087	0.0143483	-0.489326	0.583594		0.31814	0.347479	0.311148	0.58167	-0.307429	0.447039		0.245706	0.321415	0.291181	0.32608	-0.496961	0.528928		0.295919	0.079385	0.436991
DALT	-0.562878	-0.522259	0.192406		0.173306	0.207957	0.133411	-0.0498765	-0.0118712	0.517125		0.0888419	0.216384	0.0771387	-0.291605	-0.346098	-0.217916		0.0162447	0.163496	0.199625	-0.718169	-0.570058	-0.290362		0.181315	0.194972	0.0581697
DALTN	-0.300419	-0.323238	0.120682		0.190779	0.174705	0.131199	0.0258344	-0.177653	0.165306		0.160542	0.183785	0.12153	0.039172	-0.372219	-0.0695216		0.0884077	0.0960461	0.205557	0.0996567	-0.437069	-0.0843013		0.271041	0.0907736	0.214486
dAMP	-0.871109	-1.15113	-0.600074		0.589905	0.0576025	0.353189	-0.276544	-0.632373	-0.503615		0.342003	0.398996	0.660369	0.216885	-0.324905	0.500084		0.301902	0.314771	0.605281	0.00263863	-0.416207	0.254059		1.09552	0.402314	0.693699
Deoxycytidine	3.5552	3.82325	4.0164		0.0717927	0.189594	0.159241	1.80188	1.80295	2.38912		0.236746	0.271158	0.162554	1.74066	2.31424	2.68996		0.5603	0.671771	0.654394	4.02299	4.73934	4.22178		0.287628	0.0103331	0.656561
DEVG	-0.533491	-0.672662	0.425972		0.256959	0.36933	0.266833	-0.103125	-0.493662	0.230032		0.109856	0.38438	0.229157	-0.046846	-0.559745	0.151207		0.0837745	0.0408771	0.308084	-0.322782	-0.375592	0.204237		0.199438	0.273361	0.332263
DGLA	-0.477838	-0.345356	0.570869		0.209769	0.21954	0.156492	-0.0088954	0.103911	0.611342		0.0964623	0.205495	0.118493	-0.578635	-0.597417	-0.876451		0.117914	0.337463	0.24736	-0.925913	-0.909621	-0.780285		0.130343	0.238933	0.0855071
Dihydroorotate	0.255724	0.347692	0.60182		0.253773	0.169525	0.312854	0.0467272	0.262031	0.719372		0.293063	0.168405	0.169939	4.78831	4.3663	6.50149		0.22534	1.98207	0.555605	4.53714	6.15646	6.54015		0.219122	0.946341	0.529159
DLS	-0.56777	-0.675496	0.242853		0.167909	0.277643	0.147778	-0.101648	-0.168564	0.478479		0.109899	0.295278	0.125266	0.0706309	-0.483353	0.33051		0.0617141	0.047264	0.34629	-0.560595	-0.389312	0.228191		0.179668	0.147845	0.277085
dTMP	-1.39905	-1.18002	-0.259299		0.490448	0.264789	0.339242	-0.209078	-0.696609	-0.355647		0.0667354	0.526123	0.614736	-0.804176	-0.929344	-0.254705		0.280529	0.490743	0.731997	-0.315328	-1.19921	-0.230925		0.788171	0.363519	0.72437
dTTP	-0.457036	-0.712487	-0.242199		0.162612	0.361166	0.139636	-0.2068	-0.576206	-0.160571		0.148426	0.372746	0.043493	-0.314601	-1.07477	-0.885537		0.075418	0.153192	0.225541	-0.856977	-1.13076	-0.788064		0.163746	0.167738	0.0914234
dUMP	5.49065	5.12714	5.43356		0.485298	0.327229	0.284785	0.191659	0.600508	1.38083		0.23064	0.348425	0.693297	0.143297	1.8807	1.80837		0.182742	1.65067	0.930355	4.53791	3.03067	2.28961		0.539755	0.565775	0.74239
ESFG	-0.253072	-0.557751	0.0384191		0.158293	0.210531	0.174003	0.0242239	-0.183833	0.242366		0.137405	0.262871	0.183493	-0.119528	-0.396705	0.15021		0.259175	0.0986568	0.22651	-0.461165	-0.336299	0.123152		0.110678	0.0630473	0.250915
EVGG	-0.372147	-0.491058	0.202661		0.199097	0.276898	0.10272	0.0335751	-0.502377	-0.041168		0.110787	0.22636	0.0691306	0.137435	-0.232726	0.0538827		0.191425	0.121611	0.221325	-0.149904	-0.356071	0.126872		0.179286	0.184577	0.0733576
FAD	-0.238789	-0.409895	0.175805		0.145566	0.165301	0.154426	-0.109758	-0.217497	0.0635055		0.102217	0.246686	0.171119	0.102773	-0.143511	0.369306		0.0972563	0.11001	0.247602	-0.173506	0.0320815	0.422901		0.079001	0.151946	0.223326
FESFG	-0.372865	-0.401005	0.0530489		0.210952	0.143523	0.169272	-0.101997	-0.213446	0.092271		0.0985804	0.147137	0.0841131	-0.164862	-0.295845	-0.0719396		0.149512	0.0184246	0.161369	-0.305989	-0.0501474	-0.0723987		0.156828	0.0255428	0.0789309
GDP	-0.884413	-1.32009	-0.604573		0.283979	0.0926248	0.247693	0.0330607	-0.629752	-0.378833		0.233062	0.148959	0.234201	0.68297	-0.482777	0.207017		0.127913	0.281056	0.156468	0.0339103	-0.138654	-0.0619587		0.115162	0.0371368	0.36096
GDP-mannose	-0.277539	-0.587039	-0.075775		0.177908	0.175356	0.127519	-0.249217	-0.634882	-0.415531		0.148726	0.226823	0.176826	0.122259	-0.232723	0.2143		0.0491867	0.157854	0.29467	-0.133474	-0.061387	0.299218		0.0880754	0.0344272	0.218992
GEYG	-0.309729	-0.448841	-0.0750156		0.197645	0.148832	0.242819	-0.194921	-0.200149	0.0468351		0.113944	0.24762	0.191755	-0.153094	-0.313213	-0.0797246		0.106904	0.0448635	0.324613	-0.522541	-0.379691	-0.448776		0.0373909	0.0441874	0.366426
GEYG	-0.281497	-0.586458	0.209422		0.155584	0.264861	0.143012	-0.0375913	-0.285404	0.336093		0.160876	0.225373	0.268658	0.10162	-0.478278	0.131401		0.208212	0.0654648	0.227657	-0.476507	-0.555141	0.0337278		0.028431	0.242537	0.30134
GGEAL	-0.761434	-0.991975	-0.412091		0.17388	0.267952	0.0766065	-0.291228	-0.425712	0.177022		0.157054	0.355244	0.134244	-0.128609	-0.865378	-0.30811		0.114653	0.257604	0.297992	-0.736861	-0.569654	-0.3212		0.118931	0.245724	0.180861
Gluconate	0.0498711	0.0426978	0.17449		0.108413	0.0446269	0.13224	0.172461	0.152655	0.15825		0.0367518	0.03004	0.0590031	-0.246346	0.0983384	0.119232		0.309967	0.0353799	0.0289829	-0.0785944	0.197068	-0.0203517		0.153107	0.0390659	0.273032
Glutamate	0.057392	-0.0558024	0.0274316		0.120728	0.151711	0.0163343	0.0584409	0.121516	0.0325797		0.0196281	0.040667	0.0171107	0.0327396	0.140701	0.114559		0.140366	0.0420533	0.0672951	0.223338	0.218402	0.120461		0.16156	0.0850614	0.0234033
Glutamine	-1.26725	-0.879563	-1.04808		0.0865465	0.158759	0.185816	-0.46893	-0.662222	-0.887008		0.0723132	0.106396	0.150605	-0.379919	-0.475371	-0.263707		0.154166	0.39051	0.137694	-1.02967	-0.763099	-0.532053		0.192742	0.0341169	0.194948
Glutathione	-0.193679	-0.214476	0.1497		0.118586	0.178017	0.117324	-0.00588438	-0.276128	0.0554989		0.0822616	0.211397	0.0977319	-0.0143911	-0.170398	0.0666313		0.128312	0.0377153	0.148701	-0.248222	-0.0993952	0.131057		0.0549029	0.107188	0.156225
Glycerone phosphate	-0.336542	-0.125929	0.2023		0.144176	0.108908	0.250092	0.0251293	-0.242448	-0.0788917		0.0809426	0.148157	0.0979752	-0.588976	0.106922	-0.123669		0.845456	0.186756	0.192839	-0.878979	-0.0228174	-0.123709		0.702314	0.272001	0.103815
GMP	0.0832712	-0.557759	-0.353087		0.986546	0.200695	0.319592	-0.0157366	-0.480019	-0.435832		0.172735	0.409923	0.742074	-1.34254	0.0063914	-0.168017		0.312371	0.328612	0.740528	0.148133	-0.060707	-1.05799		0.815792	0.316745	1.5759
GTP	-0.697988	-1.01583	-0.310233		0.29782	0.280021	0.0794963	-0.369221	-0.661544	-0.287455		0.166514	0.443009	0.0967475	0.433854	-0.565747	-0.191913		0.090368	0.483392	0.202044	-0.401539	-0.396467	-0.0982967		0.218247	0.310419	0.0310629
HAGEYG	-0.787718	-0.889739	0.220159		0.197611	0.239541	0.174636	-0.146697	-0.225916	0.434725		0.151848	0.312474	0.236946	-0.0834066	-0.61228	-0.0195882		0.125807	0.142147	0.343044	-0.779814	-0.519993	0.144896		0.0083269	0.198767	0.378643
Hexose-phosphate	-0.756756	-0.952591	-0.487398		0.114771	0.0743205	0.0719547	-0.242731	-0.355009	-0.175395		0.060815	0.126541	0.0201862	-0.129665	-0.514218	-0.259511		0.0503309	0.162072	0.103174	-0.603839	-0.647826	-0.430432		0.0739617	0.0635561	0.148439
Hexose-phosphate	-0.129003	-0.348131	-0.12431		0.0406705	0.159398	0.0749606	-0.0157127	-0.291396	-0.0850428		0.067291	0.243707	0.0822658	0.0898201	-0.382876	-0.216884		0.198758	0.11684	0.0749061	-0.226478	-0.478348	-0.161353		0.077082	0.0506634	0.120288
Hexose-phosphate	-0.288302	-0.539361	0.571866		0.262735	0.171247	0.762462	-0.301144	-1.22211	0.687431		0.222069	0.735062	1.85166	0.629936	-0.825972	0.692559		0.546512	0.705295	0.78977	-0.385075	0.0414655	0.0352202		0.371464	0.227034	0.131638
Histidine	3.06263	2.71304	2.54976		0.453536	0.474894	0.378914	1.10818	1.8043	1.06044		0.238279	0.715277	0.289911	2.07738	2.83862	2.18818		0.583845	1.14925	1.03891	3.93215	3.6474	3.12016		0.888773	1.01228	0.270531
HLD	-0.418435	-0.577538	0.157426		0.147996	0.182451	0.122758	0.0382576	-0.000387093	0.543561		0.0643477	0.23115	0.113294	-0.16967	-0.468036	-0.142919		0.182193	0.0945963	0.233089	-0.497892	-0.457673	-0.21023		0.0182076	0.128583	0.19847
HVDD	-0.54997	-0.791491	-0.0348909		0.139936	0.236648	0.145639	-0.128147	-0.10217	0.428505		0.127442	0.313659	0.0873573	0.0057297	-0.493059	0.0150657		0.132038	0.185306	0.313542	-0.422524	-0.338898	0.0697868		0.0113469	0.125078	0.279315
Hypoxanthine	0.399311	0.331663	0.207503		0.115673	0.0931821	0.148193	0.120992	-0.195719	-0.137997		0.143668	0.181552	0.0966541	0.445407	0.362378	0.712857		0.0695292	0.0274681	0.176583	0.919893	0.751667	0.893294		0.212794	0.245762	0.349599
LD	1.20858	0.883233	1.13671		0.0949397	0.290772	0.177924	0.645805	0.192504	0.485712		0.1905	0.260146	0.128916	0.681319	0.47091	0.75608		0.235494	0.161406	0.164899	1.18805	1.15946	1.22812		0.0737774	0.231876	0.257326
Lysine	0.00863724	0.0220272	0.288078		0.0746715	0.139042	0.119803	0.0125175	-0.0790108	0.105683		0.0550557	0.132645	0.0559738	0.123374	0.0622306	0.381088		0.139311	0.0594403	0.191602	-0.121906	0.0199561	0.331497		0.147071	0.163899	0.189311
Malate	0.153395	0.0791245	0.0937756		0.107801	0.151814	0.149203	-0.110721	-0.0184738	0.100094		0.198178	0.140386	0.00865574	0.362866	0.365378	0.611108		0.244086	0.244153	0.0678478	0.63162	0.920369	0.882836		0.27901	0.156386	0.080267
Mannitol	0.46205	0.0983762	-0.0851274		0.195623	0.13055	0.14426	0.790772	-0.0501644	-0.19195		0.557377	0.162606	0.0452802	-0.542604	0.180854	-0.13842		0.763243	0.10746	0.0895533	0.165935	0.552958	-0.347519		0.613682	0.0795341	0.0939669
Methionine	0.191365	0.709631	0.0676252		0.120624	0.126538	0.0831068	0.283292	0.4957	-0.0265755		0.0993987	0.180719	0.182121	-0.522639	0.304752	-0.0720098		0.277531	0.110872	0.207685	-0.124235	0.280345	-0.240997		0.21814	0.0869749	0.271925
myo-Inositol	0.481054	0.426485	0.331847		0.131377	0.106384	0.117079	0.145625	0.0860697	-0.0207588		0.0424401	0.116232	0.0451475	-0.155448	0.282565	0.0160974		0.272524	0.216365	0.16518	0.0481666	0.333342	0.204443		0.353029	0.054982	0.0919431
N-Acetyl-glutamate	0.00308981	0.115801	0.702261		0.253094	0.114271	0.177349	0.228947	0.290121	0.489624		0.134374	0.189293	0.0446331	-0.157834	-0.126516	0.0608741		0.363348	0.167189	0.121267	-0.117023	-0.012109	0.052361		0.291807	0.0784292	0.130127
NAD+	-0.256168	-0.319686	0.161595		0.125374	0.163975	0.0656067	-0.0911866	-0.270598	0.0523871		0.0472157	0.189194	0.0793538	-0.0182959	-0.211018	0.151958		0.073549	0.0293344	0.108579	-0.238907	-0.147841	0.214428		0.0308032	0.086017	0.0786512
NADH	-0.614168	-0.401317	0.0360269		0.210132	0.243423	0.110417	-0.393186	-0.0346428	0.267725		0.201983	0.407217	0.0805711	0.37545	0.33801	0.549849		0.0644394	0.520181	0.208954	-0.344905	0.221379	0.604864		0.407261	0.333002	0.139015
NADP+	-0.350498	-0.676878	-0.315776		0.234858	0.245051	0.0904279	-0.39499	-0.468963	-0.117597		0.144984	0.312284	0.113554	0.0790624	-0.460063	-0.180157		0.10385	0.247705	0.148318	-0.318849	-0.247301	-0.0715201		0.154446	0.181605	0.0223218
N-Carbamoyl-L-aspartate	0.697049	0.49038	0.409991		0.38061	0.141051	0.134033	0.344787	0.432009	0.599179		0.0814128	0.0339622	0.141595	3.88078	2.82272	4.48581		0.328642	1.07856	0.223373	3.53165	3.78579	4.43592		0.185533	0.132934	0.262945
NVDEVG	-0.674049	-0.716481	0.379211		0.222659	0.278285	0.218361	-0.133148	-0.232308	0.504693		0.138534	0.268744	0.166127	-0.0168127	-0.428184	0.258242		0.12265	0.185583	0.375892	-0.689372	-0.453386	0.222949		0.181208	0.187163	0.311016
Octoluse 8/1P	-0.202208	-0.207961	0.0360202		0.106129	0.141212	0.0729569	-0.0505518	-0.104627	0.0488048		0.111011	0.179747	0.0704352	-0.294219	-0.477548	-0.394105		0.189898	0.156411	0.133188	-0.316425	-0.845697	-0.252475		0.0942364	0.126668	0.0342464
Ornithine	-0.319375	-0.366974	-0.0126253		0.117048	0.21572	0.0762234	-0.201647	-0.467702	0.00324051		0.0907977	0.146743	0.0862811	0.104786	-0.17223	0.40311		0.0163543	0.0917482	0.199316	-0.224019	-0.280463	0.322785		0.112927	0.00148105	0.183253
Orotate	0.0585389	-0.0119634	0.857792		0.235816	0.216738	0.25058	0.0988664	0.259861	0.691557		0.313671	0.162249	0.0759069	1.79454	1.34679	2.29043		0.327857	0.565301	0.181525	1.54231	1.97786	2.58087		0.416076	0.453498	0.35562
Orotidine	-0.0751793	0.117205	0.399567		0.136558	0.184302	0.144733	0.186965	0.497821	0.632162		0.164769	0.178194	0.134265	-1.33887	-0.470148	-0.938075		0.236071	0.318149	0.113263	-0.304931	-0.237689	-0.609332		0.177052	0.428793	0.415474
PAEF	-0.703431	-0.806163	0.612669		0.374938	0.21845	0.267087	-0.0222563	-0.0342544	0.766143		0.072122	0.248699	0.358232	-0.0940725	-0.272857	0.149653		0.124612	0.0775058	0.442524	-0.535628	-0.553195	-0.00361202		0.0858939	0.0683074	0.298668
Pantothenate	-1.27005	-0.680562	-0.695273		0.230038	0.309177	0.113125	-0.355324	-0.575355	-0.412166		0.107802	0.225563	0.0633234	-0.104203	-0.514445	-0.230725		0.12686	0.188912	0.124462	-0.225966	-0.290497	-0.332782		0.149255	0.320613	0.0505032
PD	0.147886	-0.167894	0.00742894		0.0970366	0.157723	0.191208	0.0450468	-0.172799	0.16257		0.105245	0.166735	0.0583519	-0.0201399	0.0574687	0.378872		0.395325	0.13012	0.163406	-0.155487	0.0771374	0.293311		0.296255	0.101731	0.267946
PE	-0.0362471	-0.382776	0.0834835		0.0789788	0.141736	0.155785	0.073047	0.0499239	0.339292		0.0680687	0.0708608	0.218573	0.0438987	-0.162151	0.30194		0.23052	0.109336	0.181231	-0.297179	-0.18162	0.279028		0.142796	0.157083	0.280898
PEE	-0.138863	-0.409143	0.0931019		0.113525	0.180125	0.114895	0.048148	-0.0353704	0.347908		0.0984349	0.234995	0.0912837	0.0680641	-0.344385	0.0481209		0.217046	0.210757	0.226512	-0.308326	-0.293748	-0.0787703		0.234433	0.254484	0.285667
PEEK	-0.564201	-0.473862	0.502944		0.217394	0.165759	0.201504	-0.065002	-0.0182705	0.72098		0.0632616	0.196434	0.222632	0.13605	-0.417236	0.440029		0.0302829	0.0763923	0.391887	-0.516453	-0.336892	0.39494		0.167176	0.113908	0.299275
PENF	-0.590318	-0.520051	0.691467		0.17345	0.29663	0.240654	-0.0949921	-0.0125133	0.773795		0.173306	0.38902	0.180112	0.0237784	-0.372034	0.41385		0.0947718	0.0952621	0.349115	-0.651729	-0.390061	0.369181		0.0832434	0.18142	0.331307
Phenylalanine	0.200773	0.474383	0.288408		0.079747	0.260534	0.133087	0.103303	0.137443	0.112694		0.0821974	0.108067	0.0193515	-0.059332	0.144081	0.035047		0.207214	0.0905146	0.0425261	-0.186487	-0.203911	-0.130644		0.147651	0.0150938	0.0660876
Pipecolic acid	0.904412	0.74962	0.541333		0.151047	0.219506	0.279408	0.292647	0.252915	-0.0129605		0.0895678	0.166169	0.088123	-0.135484	0.515036	0.355246		0.440139	0.100966	0.292808	0.615008	0.560203	0.283578		0.466831	0.232136	0.164416
PNALS	-0.463687	-0.560831	0.497575		0.161106	0.160436	0.19284	-0.0294683	-0.0536413	0.588619		0.129223	0.280448	0.109674	-0.0417868	-0.408593	0.272125		0.109565	0.0699977	0.252909	-0.519863	-0.339835	0.299359		0.0160682	0.140423	0.277816
PPVQ	-0.364275	-0.579234	-0.0510689		0.133714	0.17574	0.0913035	-0.0804932	-0.169622	0.079244		0.0660211	0.155155	0.10932	-0.154252	-0.228374	0.00295608		0.162676	0.0270186	0.081106	-0.271885	-0.152711	0.0922636		0.0358893	0.140877	0.0906224
PPVQ	-0.456029	-0.604105	-0.165973		0.185571	0.279708	0.230353	-0.0496783	-0.245609	0.252601		0.10771	0.256642	0.0722825	-0.25962	-0.796893	-0.358176		0.220561	0.16478	0.196428	-0.653332	-0.515952	-0.281794		0.0361584	0.116598	0.216423
Proline	0.434264	0.115516	0.0985263		0.0840096	0.313445	0.117932	0.100005	-0.194027	0.0533242		0.0873	0.260893	0.076958	-0.162085	0.249972	0.0188143		0.40797	0.0559163	0.148753	-0.00397112	0.140929	0.129054		0.219785	0.0736315	0.175644
PVNF	-0.453596	-0.537973	0.127428		0.2479	0.186286	0.130289	0.0739772	0.0724775	0.503297		0.0556151	0.161119	0.0600432	-0.162079	-0.409582	-0.0053961		0.126746	0.0344586	0.115453	-0.544169	-0.450033	-0.0980355		0.0652214	0.0628915	0.11098
PVQ	-0.180056	-0.545763	0.0579552		0.17836	0.24959	0.167954	-0.067196	-0.154334	0.295014		0.108386	0.236869	0.195333	0.131681	-0.244216	0.299608		0.169657	0.0171142	0.319631	-0.272384	-0.313492	0.26573		0.0805542	0.112236	0.230061
PVQA	-0.554625	-0.691007	0.101043		0.134319	0.182763	0.123302	-0.0261256	-0.20941	0.298549		0.107164	0.211371	0.117799	-0.0843198	-0.504385	-0.0180217		0.117906	0.0787222	0.188413	-0.504921	-0.475372	-0.0118525		0.0676341	0.158722	0.154352
PWTQ	-0.644437	-0.592838	0.543422		0.218369	0.157627	0.199719	-0.0391225	-0.0213404	0.580995		0.135088	0.172588	0.0915192	-0.256392	-0.368427	0.180927		0.116636	0.0740173	0.148622	-0.536495	-0.153816	0.218591		0.0617849	0.0509371	0.106825
Ribose-5-phosphate	-0.503081	-0.965286	-0.579599		0.156405	0.328222	0.275472	-0.140586	-0.353129	-0.735118		0.0392332	0.0775225	0.466882	-0.321261	-1.07685	-0.440557		0.105457	0.289313	0.0590472	-0.74149	-1.36429	-1.47713		0.217217	#DIV/0!	0.310484
S-Adenosyl-L-homocysteine	-0.0568351	-0.0489393	0.406806		0.245996	0.067143	0.154337	0.0755764	-0.0139802	0.172463		0.103525	0.0103409	0.100116	-0.174403	-0.0403601	0.233006		0.30922	0.112091	0.257326	-0.269997	-0.135443	0.249582		0.1416	0.0308975	0.202554
SDGLA	-0.25704	-0.160628	0.336319		0.169529	0.133101	0.133841	-0.0664427	-0.165637	0.227988		0.244073	0.191914	0.159293	-0.11785	-0.371971	-0.0320357		0.252716	0.0753952	0.177933	-0.299383	-0.375741	0.0844921		0.122542	0.0555266	0.232199
Sedoheptulose-1/7-phosphate	-0.44062	-0.557837	-0.235292		0.146573	0.152439	0.12563	-0.132497	-0.43569	-0.192259		0.0620579	0.162189	0.00266024	-0.0689869	-0.261072	0.303709		0.0924586	0.191308	0.110245	-0.215246	-0.153654	0.271854		0.149243	0.0877637	0.0552413
SFGDL	-0.832719	-0.897242	-0.058554		0.257454	0.204415	0.182445	-0.269965	-0.317651	0.214147		0.171861	0.191587	0.106811	-0.264611	-0.696219	-0.329677		0.141938	0.123615	0.24573	-1.02891	-0.479748	-0.24792		0.182092	0.177933	0.0821212
SFGDLS	-0.713314	-0.824821	-0.103956		0.167354	0.190591	0.137878	-0.13187	-0.241078	0.353736		0.118273	0.229052	0.105169	-0.172515	-0.558784	-0.0804326		0.11936	0.139518	0.159653	-0.833454	-0.454793	-0.122067		0.119427	0.203686	0.181165
sn-Glycerol 3-phosphate	-0.132887	-0.544172	-0.195399		0.262095	0.179688	0.0647908	0.00378002	-0.0732331	0.0790504		0.111506	0.29579	0.0739168	0.553943	-0.278054	0.305715		0.0663709	0.366541	0.0317899	0.640942	0.497752	0.565966		0.118671	0.0850044	0.146254
Succinate	0.268204	-0.180014	-0.26831		0.113581	0.221387	0.21851	0.156807	-0.11324	-0.189311		0.180818	0.257741	0.168515	-0.526011	-0.374886	-0.0496588		0.472922	0.0531203	0.126372	-0.211642	-0.263411	-0.0775245		0.274826	0.0349411	0.126503
Threonine	2.34572	1.91407	1.58826		0.373096	0.322083	0.0977867	0.352254	0.713269	0.498903		0.573531	0.239098	0.174012	0.941838	1.42897	0.682099		0.607839	0.578786	0.00717773	2.90669	2.13267	1.7772		0.674272	0.539074	0.346662
TPDAVM	-0.735045	-0.539297	0.369342		0.19032	0.252722	0.274025	-0.156937	-0.213794	0.649037		0.0952497	0.293621	0.237407	-0.0197963	-0.368705	0.373932		0.10448	0.148169	0.422885	-0.657415	-0.497973	0.353361		0.103178	0.173057	0.383228
Tryptophan	0.675871	0.777975	0.637047		0.0918853	0.292903	0.193329	0.239693	-0.267201	0.146647		0.129428	0.432479	0.069377	0.42567	0.413576	0.668731		0.239062	0.161594	0.239064	0.497421	0.427493	0.7451		0.217339	0.000327094	0.186425
Tyrosine	0.190433	0.311545	0.369842		0.0787729	0.225911	0.140769	0.0699964	-0.0651039	0.0284819		0.0900224	0.0998079	0.127517	0.189762	0.186921	0.429918		0.275836	0.0741477	0.12711	0.266939	0.302224	0.508014		0.204031	0.0387634	0.174101
UDP	-0.553723	-0.731641	-0.502549		0.199103	0.0628728	0.164759	-0.20793	-0.34358	-0.270909		0.327573	0.141634	0.241234	-0.368191	-1.07415	-1.15366		0.192412	0.315567	0.373936	-0.559112	-1.23426	-0.874744		0.198403	0.299259	0.343823
UDP-glucose	-0.25136	-0.483636	-0.306847		0.103253	0.133181	0.101554	-0.0876706	-0.291983	-0.121797		0.0573932	0.124465	0.0234531	-0.129528	-0.311455	-0.0778995		0.156565	0.104586	0.105432	-0.292905	-0.256202	-0.126825		0.0526429	0.086768	0.0552704
UDP-N-acetyl-D-glucosamine	-0.272258	-0.293177	0.152482		0.126359	0.194917	0.111367	-0.140734	-0.301531	0.193253		0.0881897	0.264938	0.152541	-0.0764288	-0.264465	-0.270476		0.133178	0.139022	0.133984	-0.362315	-0.314013	-0.138985		0.0337696	0.139485	0.117912
UMP	-0.138295	-0.620543	-0.179548		0.140901	0.133639	0.199893	-0.0331282	-0.402608	0.00066477		0.0503194	0.278758	0.315725	-0.88773	-1.1189	-1.09135		0.0483052	0.535981	0.433492	-0.599654	-1.26418	-0.870752		0.212501	0.0567138	0.428022
Uracil	-0.122196	-0.125184	0.644216		0.200429	0.151486	0.206227	0.0921389	0.264702	0.602845		0.0726885	0.159799	0.236588	-0.977886	-0.415308	-0.613556		0.668621	0.441606	0.169571	-1.01208	-0.354	-0.292195		0.973314	0.0454825	0.369232
UTP	-0.480319	-0.739654	-0.236963		0.241956	0.213651	0.105193	-0.219885	-0.554389	-0.158647		0.104626	0.385122	0.110199	-0.554422	-1.38002	-1.22931		0.111652	0.164498	0.199477	-1.0645	-1.36596	-0.894486		0.245565	0.130208	0.245773
Valine	0.64107	0.520369	0.285869		0.0913906	0.190212	0.184443	0.248659	0.0642612	-0.0882788		0.0307118	0.0697793	0.0713384	-0.137707	0.15969	-0.073892		0.413052	0.115281	0.085961	0.189954	-0.0451872	-0.236332		0.271575	0.0460063	0.137859
VD	-0.0569315	-0.644594	0.0641966		0.227974	0.177133	0.227235	-0.0479405	-0.21154	0.176206		0.147949	0.238424	0.279524	0.0360615	-0.288285	0.183313		0.30277	0.0655892	0.462713	-0.241802	-0.392784	0.0682574		0.201791	0.0630028	0.395984
VDPENF	-0.851758	-0.921734	-0.0219385		0.237306	0.293409	0.120949	-0.183585	-0.260499	0.310261		0.10747	0.320279	0.14011	-0.0304757	-0.836943	-0.128532		0.0529755	0.132327	0.239629	-0.825507	-0.732254	-0.106747		0.122921	0.18732	0.296888
